# Supplementary material for: (5S*,6R*,7R*)-6-Formyl-5-phenyl-7-propyl­perhydro­pyrazolo[1,2-a]pyrazol-1-one
Source: Acta Crystallogr Sect E Struct Rep Online. 2010 Jun 5;66(Pt 7):o1572. doi: 10.1107/S1600536810016764 (PMC3006681; doi:10.1107/S1600536810016764)
Supplement: Supplementary file 1 [file e-66-o1572-sup1.cif]

##############################################################################
###                                                                        ###
###        Electronic paper (Acta Crystallographica Section E)             ###
###                                                                        ###
##############################################################################
#                                                                            #
# This CIF contains the data in a paper accepted for publication in Acta     #
# Crystallographica Section E. It conforms to the requirements of Notes      #
# for Authors for Section E, and has been peer reviewed under the auspices   #
# of the IUCr Commission on Journals.                                        #
#                                                                            #
# Full details of the Crystallographic Information File format               #
# are given in the paper "The Crystallographic Information File (CIF):       #
# a New Standard Archive File for Crystallography" by S. R. Hall, F. H.      #
# Allen and I. D. Brown [Acta Cryst. (1991), A47, 655-685].                  #
#                                                                            #
# The current version of the core CIF dictionary is obtainable from          #
# ftp://ftp.iucr.org/pub/cif_core.dic. The current version number is 2.4.    #
#                                                                            #
# Software is freely available for graphical display of the structure(s) in  #
# this CIF.  For information consult the CIF home page http://www.iucr.org/  #
# cif/home.html                                                              #
#                                                                            #
# This file may be used for bona fide research purposes within the           #
# scientific community so long as proper attribution is given to the journal # 
# article from which it was obtained.                                        #
#                                                                            #
##############################################################################
                                             
data_global
_audit_creation_method     SHELXL-97
_journal_data_validation_number     ?
_journal_date_recd_electronic     2010-03-30
_journal_date_accepted     2010-05-07
_journal_name_full     'Acta Crystallographica, Section E'
_journal_year     2010
_journal_volume     66
_journal_issue      7
_journal_page_first     o1572
_journal_page_last     o1572
_journal_paper_category     QO
_journal_coeditor_code     LX2144
_publ_contact_author_name     'Professor QinPei Wu'
_publ_contact_author_address
;School of Chemical Engineering and Environment,
Beijing Institue of Technology,
Beijing 100081,
People's Republic of China
;
_publ_contact_author_email     qpw@bit.edu.cn
_publ_contact_author_fax     '86(10)68914009'
_publ_contact_author_phone     '86(10)68918511'
_publ_section_title
;\
(5<i>S</i>*,6<i>R</i>*,7<i>R</i>*)-6-Formyl-5-phenyl-7-propylperhydropyrazolo\
[1,2-<i>a</i>]pyrazol-1-one
;
loop_
    _publ_author_name
    _publ_author_footnote
    _publ_author_address
    'Jinlan Yu' .
;
School of Chemical Engineering and Environment,
Beijing Institue of Technology,
Beijing 100081,
People's Republic of China
;
    'Qingshan Zhang' .
;
School of Chemical Engineering and Environment,
Beijing Institue of Technology,
Beijing 100081,
People's Republic of China
;
    'Yanhong Liu' .
;
Technical Institute of Physics and Chemistry,
Chinese Academy of Sciences,
Beijing 100080
People's Republic of China
;
    'Yunzheng Li' .
;
School of Chemical Engineering and Environment,
Beijing Institue of Technology,
Beijing 100081,
People's Republic of China
;
    'Qinpei Wu' .
;
School of Chemical Engineering and Environment,
Beijing Institue of Technology,
Beijing 100081,
People's Republic of China
;
data_I
_chemical_name_systematic
;
(5<i>S</i>*,6<i>R</i>*,7<i>R</i>*)-6-Formyl-5-phenyl-7-
propylperhydropyrazolo[1,2-<i>a</i>]pyrazol-1-one
;
_chemical_name_common     ?
_chemical_formula_moiety     'C16 H20 N2 O2'
_chemical_formula_sum     'C16 H20 N2 O2'
_chemical_formula_structural     ?
_chemical_formula_analytical     ?
_chemical_formula_iupac     'C16 H20 N2 O2'
_chemical_formula_weight     272.34
_chemical_melting_point     ?
_symmetry_cell_setting     Triclinic
_symmetry_space_group_name_H-M     'P -1'
_symmetry_space_group_name_Hall     '-P 1'
loop_
    _symmetry_equiv_pos_as_xyz
    'x, y, z'
    '-x, -y, -z'
_cell_length_a     8.557(2)
_cell_length_b     13.839(3)
_cell_length_c     13.905(3)
_cell_angle_alpha     60.50(3)
_cell_angle_beta     81.12(3)
_cell_angle_gamma     81.22(3)
_cell_volume     1410.4(7)
_cell_formula_units_Z     4
_cell_measurement_reflns_used     4363
_cell_measurement_theta_min     1.697
_cell_measurement_theta_max     27.868
_cell_measurement_temperature     113(2)
_exptl_crystal_description     block
_exptl_crystal_colour     colourless
_exptl_crystal_size_max     0.18
_exptl_crystal_size_mid     0.16
_exptl_crystal_size_min     0.14
_exptl_crystal_density_diffrn     1.283
_exptl_crystal_density_meas     ?
_exptl_crystal_density_method     'not measured'
_exptl_crystal_F_000     584
_exptl_absorpt_coefficient_mu     0.085
_exptl_absorpt_correction_type     multi-scan
_exptl_absorpt_process_details     '(CrystalClear; Rigaku/MSC, 2005)'
_exptl_absorpt_correction_T_min     0.9848
_exptl_absorpt_correction_T_max     0.9882
_exptl_special_details
;
;
_diffrn_ambient_temperature     113(2)
_diffrn_radiation_type     MoK\a
_diffrn_radiation_wavelength     0.71073
_diffrn_radiation_source     'rotating anode'
_diffrn_radiation_monochromator     confocal
_diffrn_measurement_device_type     'Rigaku Saturn CCD area-detector'
_diffrn_measurement_method     '\w and \f scans'
_diffrn_detector_area_resol_mean     7.31
_diffrn_reflns_number     12841
_diffrn_reflns_av_R_equivalents     0.0576
_diffrn_reflns_av_sigmaI/netI     0.1208
_diffrn_reflns_theta_min     1.69
_diffrn_reflns_theta_max     27.87
_diffrn_reflns_theta_full     25.00
_diffrn_measured_fraction_theta_max     0.983
_diffrn_measured_fraction_theta_full     0.995
_diffrn_reflns_limit_h_min     -11
_diffrn_reflns_limit_h_max     10
_diffrn_reflns_limit_k_min     -18
_diffrn_reflns_limit_k_max     17
_diffrn_reflns_limit_l_min     -18
_diffrn_reflns_limit_l_max     18
_diffrn_standards_number     0
_diffrn_standards_interval_count     0
_diffrn_standards_interval_time     0
_diffrn_standards_decay_%     0
_refine_special_details
;
Refinement of <i>F</i>^2^ against ALL reflections. The weighted <i>R</i>-factor
wR and goodness of fit <i>S</i> are based on <i>F</i>^2^, conventional
<i>R</i>-factors <i>R</i> are based on <i>F</i>, with <i>F</i> set to zero for
negative <i>F</i>^2^. The threshold expression of <i>F</i>^2^ >
\s(<i>F</i>^2^) is used only for calculating <i>R</i>-factors(gt) etc. and is
not relevant to the choice of reflections for refinement. <i>R</i>-factors
based on <i>F</i>^2^ are statistically about twice as large as those based on
<i>F</i>, and <i>R</i>- factors based on ALL data will be even larger.
;
_reflns_number_total     6619
_reflns_number_gt     3540
_reflns_threshold_expression     I>2\s(I)
_refine_ls_structure_factor_coef     Fsqd
_refine_ls_matrix_type     full
_refine_ls_R_factor_all     0.0709
_refine_ls_R_factor_gt     0.0431
_refine_ls_wR_factor_gt     0.1003
_refine_ls_wR_factor_ref     0.1117
_refine_ls_goodness_of_fit_ref     0.886
_refine_ls_restrained_S_all     0.886
_refine_ls_number_reflns     6619
_refine_ls_number_parameters     365
_refine_ls_number_restraints     0
_refine_ls_hydrogen_treatment     constr
_refine_ls_weighting_scheme     calc
_refine_ls_weighting_details
         'calc w=1/[\s^2^(Fo^2^)+(0.0390P)^2^+0.0000P] where P=(Fo^2^+2Fc^2^)/3'
_atom_sites_solution_hydrogens     geom
_atom_sites_solution_primary     direct
_atom_sites_solution_secondary     difmap
_refine_ls_shift/su_max     0.001
_refine_ls_shift/su_max_lt     0.001
_refine_ls_shift/su_mean     0.000
_refine_diff_density_max     0.295
_refine_diff_density_min     -0.229
_refine_ls_extinction_method     'SHELXL97 (Sheldrick, 2008)'
_refine_ls_extinction_coef     0.032(2)
_refine_ls_extinction_expression
                                  'Fc^*^=kFc[1+0.001xFc^2^\l^3^/sin(2\q)]^-1/4^'
loop_
    _atom_type_symbol
    _atom_type_description
    _atom_type_scat_dispersion_real
    _atom_type_scat_dispersion_imag
    _atom_type_scat_source
    'C' 'C' 0.0033 0.0016
                         'International Tables Vol C Tables 4.2.6.8 and 6.1.1.4'
    'H' 'H' 0.0000 0.0000
                         'International Tables Vol C Tables 4.2.6.8 and 6.1.1.4'
    'N' 'N' 0.0061 0.0033
                         'International Tables Vol C Tables 4.2.6.8 and 6.1.1.4'
    'O' 'O' 0.0106 0.0060
                         'International Tables Vol C Tables 4.2.6.8 and 6.1.1.4'
_computing_data_collection     'CrystalClear (Rigaku/MSC, 2005)'
_computing_cell_refinement     'CrystalClear (Rigaku/MSC, 2005)'
_computing_data_reduction     'CrystalClear (Rigaku/MSC, 2005)'
_computing_structure_solution     'SHELXS97 (Sheldrick, 2008)'
_computing_structure_refinement     'SHELXL97 (Sheldrick, 2008)'
_computing_molecular_graphics
                 '<i>ORTEP-3</i> (Farrugia, 1997) and SHELXTL (Sheldrick, 2008)'
_computing_publication_material     'SHELXTL (Sheldrick, 2008)'
loop_
    _atom_site_type_symbol
    _atom_site_label
    _atom_site_fract_x
    _atom_site_fract_y
    _atom_site_fract_z
    _atom_site_U_iso_or_equiv
    _atom_site_adp_type
    _atom_site_calc_flag
    _atom_site_refinement_flags
    _atom_site_occupancy
    _atom_site_disorder_assembly
    _atom_site_disorder_group
    O O1 -0.36894(19) 0.16690(15) 0.55617(16) 0.0407(5) Uani d . 1 . .
    O O2 0.24237(17) 0.28648(12) 0.22370(13) 0.0234(4) Uani d . 1 . .
    N N1 0.1158(2) 0.12298(14) 0.50583(15) 0.0182(4) Uani d . 1 . .
    N N2 0.1077(2) 0.21896(14) 0.39611(15) 0.0183(4) Uani d . 1 . .
    C C1 -0.0489(3) 0.11013(18) 0.77713(19) 0.0225(5) Uani d . 1 . .
    H H1 -0.0366 0.1841 0.7601 0.027 Uiso calc R 1 . .
    C C2 -0.0993(3) 0.03419(19) 0.8840(2) 0.0262(5) Uani d . 1 . .
    H H2 -0.1221 0.0562 0.9398 0.031 Uiso calc R 1 . .
    C C3 -0.1168(3) -0.07422(19) 0.9102(2) 0.0254(5) Uani d . 1 . .
    H H3 -0.1509 -0.1267 0.9839 0.031 Uiso calc R 1 . .
    C C4 -0.0848(3) -0.10551(18) 0.82884(19) 0.0231(5) Uani d . 1 . .
    H H4 -0.0969 -0.1797 0.8465 0.028 Uiso calc R 1 . .
    C C5 -0.0344(2) -0.02851(18) 0.72022(19) 0.0205(5) Uani d . 1 . .
    H H5 -0.0127 -0.0506 0.6644 0.025 Uiso calc R 1 . .
    C C6 -0.0159(2) 0.07985(17) 0.69382(18) 0.0181(5) Uani d . 1 . .
    C C7 0.0306(2) 0.16824(17) 0.57711(18) 0.0181(4) Uani d . 1 . .
    H H7 0.0978 0.2198 0.5799 0.022 Uiso calc R 1 . .
    C C8 -0.1124(2) 0.23707(18) 0.50937(18) 0.0182(5) Uani d . 1 . .
    H H8 -0.1631 0.2930 0.5330 0.022 Uiso calc R 1 . .
    C C9 -0.0349(2) 0.29584(17) 0.38872(18) 0.0177(5) Uani d . 1 . .
    H H9 -0.1057 0.2980 0.3367 0.021 Uiso calc R 1 . .
    C C10 0.0068(2) 0.41278(17) 0.35206(19) 0.0203(5) Uani d . 1 . .
    H H10A 0.0558 0.4121 0.4124 0.024 Uiso calc R 1 . .
    H H10B 0.0859 0.4357 0.2865 0.024 Uiso calc R 1 . .
    C C11 -0.1376(3) 0.49711(18) 0.3231(2) 0.0233(5) Uani d . 1 . .
    H H11A -0.2220 0.4689 0.3851 0.028 Uiso calc R 1 . .
    H H11B -0.1782 0.5047 0.2566 0.028 Uiso calc R 1 . .
    C C12 -0.1025(3) 0.61126(19) 0.3005(2) 0.0361(6) Uani d . 1 . .
    H H12A -0.0638 0.6046 0.3665 0.054 Uiso calc R 1 . .
    H H12B -0.1997 0.6620 0.2829 0.054 Uiso calc R 1 . .
    H H12C -0.0213 0.6407 0.2377 0.054 Uiso calc R 1 . .
    C C13 0.2890(2) 0.09474(19) 0.51073(19) 0.0229(5) Uani d . 1 . .
    H H13A 0.3143 0.0149 0.5629 0.028 Uiso calc R 1 . .
    H H13B 0.3364 0.1406 0.5333 0.028 Uiso calc R 1 . .
    C C14 0.3474(2) 0.12225(18) 0.39071(19) 0.0220(5) Uani d . 1 . .
    H H14A 0.4576 0.1439 0.3714 0.026 Uiso calc R 1 . .
    H H14B 0.3424 0.0582 0.3784 0.026 Uiso calc R 1 . .
    C C15 0.2308(2) 0.22009(18) 0.32376(18) 0.0193(5) Uani d . 1 . .
    C C16 -0.2324(3) 0.16164(19) 0.52082(19) 0.0247(5) Uani d . 1 . .
    H H16 -0.1977 0.1064 0.4986 0.030 Uiso calc R 1 . .
    O O3 0.75718(19) 0.66942(15) 0.05764(16) 0.0376(5) Uani d . 1 . .
    O O4 0.25782(17) 0.78835(12) -0.27499(13) 0.0240(4) Uani d . 1 . .
    N N3 0.3203(2) 0.62734(14) 0.00751(15) 0.0185(4) Uani d . 1 . .
    N N4 0.3364(2) 0.72338(14) -0.10197(15) 0.0193(4) Uani d . 1 . .
    C C17 0.3464(3) 0.60910(19) 0.28130(19) 0.0241(5) Uani d . 1 . .
    H H17 0.3053 0.6826 0.2658 0.029 Uiso calc R 1 . .
    C C18 0.3752(3) 0.5307(2) 0.3887(2) 0.0278(6) Uani d . 1 . .
    H H18 0.3545 0.5504 0.4462 0.033 Uiso calc R 1 . .
    C C19 0.4346(3) 0.42289(19) 0.4124(2) 0.0258(5) Uani d . 1 . .
    H H19 0.4535 0.3684 0.4863 0.031 Uiso calc R 1 . .
    C C20 0.4659(3) 0.39539(19) 0.3285(2) 0.0236(5) Uani d . 1 . .
    H H20 0.5075 0.3218 0.3446 0.028 Uiso calc R 1 . .
    C C21 0.4371(2) 0.47424(18) 0.22027(19) 0.0212(5) Uani d . 1 . .
    H H21 0.4589 0.4543 0.1629 0.025 Uiso calc R 1 . .
    C C22 0.3764(2) 0.58269(18) 0.19570(19) 0.0182(5) Uani d . 1 . .
    C C23 0.3467(2) 0.67224(18) 0.07920(18) 0.0180(5) Uani d . 1 . .
    H H23 0.2526 0.7237 0.0820 0.022 Uiso calc R 1 . .
    C C24 0.4902(2) 0.74133(18) 0.01171(18) 0.0195(5) Uani d . 1 . .
    H H24 0.5023 0.7968 0.0358 0.023 Uiso calc R 1 . .
    C C25 0.4435(2) 0.80044(17) -0.10890(18) 0.0183(5) Uani d . 1 . .
    H H25 0.5396 0.8023 -0.1607 0.022 Uiso calc R 1 . .
    C C26 0.3621(2) 0.91800(17) -0.14786(19) 0.0200(5) Uani d . 1 . .
    H H26A 0.3151 0.9424 -0.2179 0.024 Uiso calc R 1 . .
    H H26B 0.2744 0.9163 -0.0917 0.024 Uiso calc R 1 . .
    C C27 0.4735(3) 1.00255(19) -0.1668(2) 0.0273(5) Uani d . 1 . .
    H H27A 0.5192 0.9790 -0.0965 0.033 Uiso calc R 1 . .
    H H27B 0.5621 1.0036 -0.2222 0.033 Uiso calc R 1 . .
    C C28 0.3917(3) 1.11944(18) -0.2072(2) 0.0310(6) Uani d . 1 . .
    H H28A 0.3469 1.1436 -0.2771 0.047 Uiso calc R 1 . .
    H H28B 0.4690 1.1706 -0.2190 0.047 Uiso calc R 1 . .
    H H28C 0.3063 1.1196 -0.1515 0.047 Uiso calc R 1 . .
    C C29 0.6404(3) 0.66558(19) 0.02194(19) 0.0258(5) Uani d . 1 . .
    H H29 0.6429 0.6113 -0.0013 0.031 Uiso calc R 1 . .
    C C30 0.1594(2) 0.5981(2) 0.0128(2) 0.0238(5) Uani d . 1 . .
    H H30A 0.0772 0.6439 0.0349 0.029 Uiso calc R 1 . .
    H H30B 0.1480 0.5182 0.0651 0.029 Uiso calc R 1 . .
    C C31 0.1497(3) 0.62509(18) -0.10728(19) 0.0226(5) Uani d . 1 . .
    H H31A 0.1936 0.5608 -0.1190 0.027 Uiso calc R 1 . .
    H H31B 0.0388 0.6462 -0.1271 0.027 Uiso calc R 1 . .
    C C32 0.2509(3) 0.72308(18) -0.17447(19) 0.0202(5) Uani d . 1 . .
loop_
    _atom_site_aniso_label
    _atom_site_aniso_U_11
    _atom_site_aniso_U_22
    _atom_site_aniso_U_33
    _atom_site_aniso_U_12
    _atom_site_aniso_U_13
    _atom_site_aniso_U_23
    O1 0.0188(9) 0.0407(12) 0.0407(12) -0.0039(8) 0.0014(8) -0.0037(9)
    O2 0.0257(9) 0.0238(9) 0.0185(9) -0.0027(7) 0.0015(7) -0.0093(7)
    N1 0.0192(9) 0.0164(10) 0.0148(10) 0.0001(8) -0.0005(8) -0.0051(7)
    N2 0.0186(9) 0.0161(10) 0.0147(10) -0.0001(7) 0.0003(8) -0.0041(7)
    C1 0.0258(12) 0.0205(12) 0.0215(13) 0.0000(9) -0.0036(10) -0.0106(10)
    C2 0.0286(13) 0.0319(14) 0.0196(13) -0.0005(10) -0.0018(10) -0.0142(11)
    C3 0.0237(12) 0.0272(13) 0.0185(12) -0.0025(10) -0.0006(10) -0.0061(10)
    C4 0.0221(12) 0.0188(12) 0.0237(13) -0.0019(9) -0.0036(10) -0.0062(10)
    C5 0.0217(12) 0.0197(12) 0.0206(12) 0.0001(9) -0.0033(10) -0.0101(10)
    C6 0.0144(11) 0.0195(12) 0.0192(12) 0.0015(9) -0.0047(9) -0.0082(9)
    C7 0.0205(11) 0.0169(11) 0.0173(12) -0.0025(9) -0.0018(9) -0.0082(9)
    C8 0.0183(11) 0.0172(11) 0.0159(11) 0.0004(9) -0.0001(9) -0.0064(9)
    C9 0.0157(11) 0.0174(11) 0.0186(12) 0.0008(9) -0.0020(9) -0.0081(9)
    C10 0.0195(11) 0.0198(12) 0.0210(12) -0.0031(9) 0.0001(9) -0.0094(9)
    C11 0.0246(12) 0.0185(12) 0.0225(13) -0.0004(10) -0.0030(10) -0.0068(10)
    C12 0.0433(16) 0.0225(14) 0.0423(17) 0.0022(11) -0.0065(13) -0.0162(12)
    C13 0.0188(11) 0.0244(13) 0.0231(13) 0.0015(9) -0.0035(10) -0.0100(10)
    C14 0.0186(11) 0.0205(12) 0.0255(13) -0.0004(9) 0.0016(10) -0.0115(10)
    C15 0.0201(11) 0.0194(12) 0.0199(13) -0.0037(9) 0.0008(9) -0.0108(10)
    C16 0.0197(12) 0.0240(13) 0.0207(13) -0.0032(10) -0.0055(10) -0.0022(10)
    O3 0.0236(9) 0.0385(11) 0.0368(11) -0.0081(8) -0.0111(8) -0.0039(8)
    O4 0.0277(9) 0.0255(9) 0.0189(9) -0.0003(7) -0.0049(7) -0.0105(7)
    N3 0.0213(10) 0.0181(10) 0.0148(10) -0.0049(8) -0.0023(8) -0.0059(7)
    N4 0.0208(10) 0.0199(10) 0.0149(10) -0.0029(8) -0.0030(8) -0.0059(8)
    C17 0.0243(12) 0.0252(13) 0.0227(13) 0.0016(10) -0.0029(10) -0.0122(10)
    C18 0.0302(13) 0.0331(14) 0.0196(13) 0.0004(11) -0.0022(11) -0.0131(11)
    C19 0.0255(12) 0.0267(13) 0.0204(13) -0.0050(10) -0.0033(10) -0.0065(10)
    C20 0.0204(12) 0.0211(12) 0.0256(13) -0.0017(9) -0.0053(10) -0.0075(10)
    C21 0.0218(12) 0.0211(12) 0.0210(12) -0.0032(9) -0.0016(10) -0.0101(10)
    C22 0.0156(10) 0.0204(12) 0.0195(12) -0.0039(9) -0.0017(9) -0.0097(9)
    C23 0.0182(11) 0.0200(12) 0.0171(12) -0.0016(9) -0.0017(9) -0.0099(9)
    C24 0.0212(11) 0.0180(12) 0.0167(12) -0.0044(9) -0.0016(9) -0.0055(9)
    C25 0.0173(11) 0.0221(12) 0.0168(12) -0.0039(9) -0.0010(9) -0.0099(9)
    C26 0.0188(11) 0.0188(12) 0.0202(12) 0.0010(9) -0.0030(9) -0.0082(9)
    C27 0.0260(13) 0.0242(13) 0.0295(14) -0.0024(10) -0.0054(11) -0.0104(11)
    C28 0.0386(15) 0.0221(13) 0.0335(15) -0.0028(11) -0.0036(12) -0.0140(11)
    C29 0.0190(12) 0.0253(13) 0.0216(13) -0.0050(10) -0.0024(10) -0.0014(10)
    C30 0.0209(12) 0.0280(13) 0.0229(13) -0.0061(10) -0.0039(10) -0.0109(10)
    C31 0.0236(12) 0.0212(12) 0.0245(13) -0.0034(10) -0.0078(10) -0.0101(10)
    C32 0.0201(11) 0.0204(12) 0.0214(13) 0.0027(9) -0.0051(10) -0.0115(10)
_geom_special_details
;
All esds (except the esd in the dihedral angle between two l.s. planes) are
estimated using the full covariance matrix. The cell esds are taken into
account individually in the estimation of esds in distances, angles and
torsion angles; correlations between esds in cell parameters are only used
when they are defined by crystal symmetry. An approximate (isotropic)
treatment of cell esds is used for estimating esds involving l.s. planes.
;
loop_
    _geom_bond_atom_site_label_1
    _geom_bond_atom_site_label_2
    _geom_bond_site_symmetry_2
    _geom_bond_distance
    _geom_bond_publ_flag
    O1 C16 . 1.201(3) ?
    O2 C15 . 1.231(3) ?
    N1 N2 . 1.451(2) ?
    N1 C7 . 1.468(3) ?
    N1 C13 . 1.478(3) ?
    N2 C15 . 1.336(3) ?
    N2 C9 . 1.472(3) ?
    C1 C2 . 1.379(3) ?
    C1 C6 . 1.392(3) ?
    C1 H1 . 0.9500 ?
    C2 C3 . 1.386(3) ?
    C2 H2 . 0.9500 ?
    C3 C4 . 1.375(3) ?
    C3 H3 . 0.9500 ?
    C4 C5 . 1.399(3) ?
    C4 H4 . 0.9500 ?
    C5 C6 . 1.386(3) ?
    C5 H5 . 0.9500 ?
    C6 C7 . 1.511(3) ?
    C7 C8 . 1.552(3) ?
    C7 H7 . 1.0000 ?
    C8 C16 . 1.511(3) ?
    C8 C9 . 1.547(3) ?
    C8 H8 . 1.0000 ?
    C9 C10 . 1.521(3) ?
    C9 H9 . 1.0000 ?
    C10 C11 . 1.517(3) ?
    C10 H10A . 0.9900 ?
    C10 H10B . 0.9900 ?
    C11 C12 . 1.521(3) ?
    C11 H11A . 0.9900 ?
    C11 H11B . 0.9900 ?
    C12 H12A . 0.9800 ?
    C12 H12B . 0.9800 ?
    C12 H12C . 0.9800 ?
    C13 C14 . 1.534(3) ?
    C13 H13A . 0.9900 ?
    C13 H13B . 0.9900 ?
    C14 C15 . 1.526(3) ?
    C14 H14A . 0.9900 ?
    C14 H14B . 0.9900 ?
    C16 H16 . 0.9500 ?
    O3 C29 . 1.201(3) ?
    O4 C32 . 1.233(3) ?
    N3 N4 . 1.450(2) ?
    N3 C23 . 1.468(3) ?
    N3 C30 . 1.475(3) ?
    N4 C32 . 1.336(3) ?
    N4 C25 . 1.468(3) ?
    C17 C18 . 1.380(3) ?
    C17 C22 . 1.386(3) ?
    C17 H17 . 0.9500 ?
    C18 C19 . 1.389(3) ?
    C18 H18 . 0.9500 ?
    C19 C20 . 1.373(3) ?
    C19 H19 . 0.9500 ?
    C20 C21 . 1.390(3) ?
    C20 H20 . 0.9500 ?
    C21 C22 . 1.397(3) ?
    C21 H21 . 0.9500 ?
    C22 C23 . 1.509(3) ?
    C23 C24 . 1.556(3) ?
    C23 H23 . 1.0000 ?
    C24 C29 . 1.507(3) ?
    C24 C25 . 1.548(3) ?
    C24 H24 . 1.0000 ?
    C25 C26 . 1.526(3) ?
    C25 H25 . 1.0000 ?
    C26 C27 . 1.519(3) ?
    C26 H26A . 0.9900 ?
    C26 H26B . 0.9900 ?
    C27 C28 . 1.518(3) ?
    C27 H27A . 0.9900 ?
    C27 H27B . 0.9900 ?
    C28 H28A . 0.9800 ?
    C28 H28B . 0.9800 ?
    C28 H28C . 0.9800 ?
    C29 H29 . 0.9500 ?
    C30 C31 . 1.533(3) ?
    C30 H30A . 0.9900 ?
    C30 H30B . 0.9900 ?
    C31 C32 . 1.524(3) ?
    C31 H31A . 0.9900 ?
    C31 H31B . 0.9900 ?
loop_
    _geom_angle_atom_site_label_1
    _geom_angle_atom_site_label_2
    _geom_angle_atom_site_label_3
    _geom_angle_site_symmetry_1
    _geom_angle_site_symmetry_3
    _geom_angle
    _geom_angle_publ_flag
    N2 N1 C7 . . 102.06(15) ?
    N2 N1 C13 . . 101.67(16) ?
    C7 N1 C13 . . 118.14(17) ?
    C15 N2 N1 . . 114.00(17) ?
    C15 N2 C9 . . 133.46(19) ?
    N1 N2 C9 . . 112.53(16) ?
    C2 C1 C6 . . 120.9(2) ?
    C2 C1 H1 . . 119.5 ?
    C6 C1 H1 . . 119.5 ?
    C1 C2 C3 . . 120.2(2) ?
    C1 C2 H2 . . 119.9 ?
    C3 C2 H2 . . 119.9 ?
    C4 C3 C2 . . 119.7(2) ?
    C4 C3 H3 . . 120.2 ?
    C2 C3 H3 . . 120.2 ?
    C3 C4 C5 . . 120.3(2) ?
    C3 C4 H4 . . 119.9 ?
    C5 C4 H4 . . 119.9 ?
    C6 C5 C4 . . 120.2(2) ?
    C6 C5 H5 . . 119.9 ?
    C4 C5 H5 . . 119.9 ?
    C5 C6 C1 . . 118.8(2) ?
    C5 C6 C7 . . 122.7(2) ?
    C1 C6 C7 . . 118.45(19) ?
    N1 C7 C6 . . 113.67(17) ?
    N1 C7 C8 . . 100.75(17) ?
    C6 C7 C8 . . 114.04(18) ?
    N1 C7 H7 . . 109.3 ?
    C6 C7 H7 . . 109.3 ?
    C8 C7 H7 . . 109.3 ?
    C16 C8 C9 . . 110.58(18) ?
    C16 C8 C7 . . 110.91(18) ?
    C9 C8 C7 . . 103.10(16) ?
    C16 C8 H8 . . 110.7 ?
    C9 C8 H8 . . 110.7 ?
    C7 C8 H8 . . 110.7 ?
    N2 C9 C10 . . 111.97(17) ?
    N2 C9 C8 . . 100.87(16) ?
    C10 C9 C8 . . 113.29(18) ?
    N2 C9 H9 . . 110.1 ?
    C10 C9 H9 . . 110.1 ?
    C8 C9 H9 . . 110.1 ?
    C11 C10 C9 . . 112.23(18) ?
    C11 C10 H10A . . 109.2 ?
    C9 C10 H10A . . 109.2 ?
    C11 C10 H10B . . 109.2 ?
    C9 C10 H10B . . 109.2 ?
    H10A C10 H10B . . 107.9 ?
    C10 C11 C12 . . 113.0(2) ?
    C10 C11 H11A . . 109.0 ?
    C12 C11 H11A . . 109.0 ?
    C10 C11 H11B . . 109.0 ?
    C12 C11 H11B . . 109.0 ?
    H11A C11 H11B . . 107.8 ?
    C11 C12 H12A . . 109.5 ?
    C11 C12 H12B . . 109.5 ?
    H12A C12 H12B . . 109.5 ?
    C11 C12 H12C . . 109.5 ?
    H12A C12 H12C . . 109.5 ?
    H12B C12 H12C . . 109.5 ?
    N1 C13 C14 . . 102.53(17) ?
    N1 C13 H13A . . 111.3 ?
    C14 C13 H13A . . 111.3 ?
    N1 C13 H13B . . 111.3 ?
    C14 C13 H13B . . 111.3 ?
    H13A C13 H13B . . 109.2 ?
    C15 C14 C13 . . 102.67(17) ?
    C15 C14 H14A . . 111.2 ?
    C13 C14 H14A . . 111.2 ?
    C15 C14 H14B . . 111.2 ?
    C13 C14 H14B . . 111.2 ?
    H14A C14 H14B . . 109.1 ?
    O2 C15 N2 . . 125.6(2) ?
    O2 C15 C14 . . 128.6(2) ?
    N2 C15 C14 . . 105.74(19) ?
    O1 C16 C8 . . 124.3(2) ?
    O1 C16 H16 . . 117.9 ?
    C8 C16 H16 . . 117.9 ?
    N4 N3 C23 . . 102.11(16) ?
    N4 N3 C30 . . 102.18(16) ?
    C23 N3 C30 . . 118.16(17) ?
    C32 N4 N3 . . 113.52(18) ?
    C32 N4 C25 . . 133.84(19) ?
    N3 N4 C25 . . 112.64(17) ?
    C18 C17 C22 . . 121.2(2) ?
    C18 C17 H17 . . 119.4 ?
    C22 C17 H17 . . 119.4 ?
    C17 C18 C19 . . 119.8(2) ?
    C17 C18 H18 . . 120.1 ?
    C19 C18 H18 . . 120.1 ?
    C20 C19 C18 . . 119.7(2) ?
    C20 C19 H19 . . 120.1 ?
    C18 C19 H19 . . 120.1 ?
    C19 C20 C21 . . 120.6(2) ?
    C19 C20 H20 . . 119.7 ?
    C21 C20 H20 . . 119.7 ?
    C20 C21 C22 . . 120.1(2) ?
    C20 C21 H21 . . 119.9 ?
    C22 C21 H21 . . 119.9 ?
    C17 C22 C21 . . 118.5(2) ?
    C17 C22 C23 . . 119.19(19) ?
    C21 C22 C23 . . 122.3(2) ?
    N3 C23 C22 . . 113.02(18) ?
    N3 C23 C24 . . 100.72(17) ?
    C22 C23 C24 . . 114.75(18) ?
    N3 C23 H23 . . 109.3 ?
    C22 C23 H23 . . 109.3 ?
    C24 C23 H23 . . 109.3 ?
    C29 C24 C25 . . 110.15(18) ?
    C29 C24 C23 . . 110.62(18) ?
    C25 C24 C23 . . 102.79(17) ?
    C29 C24 H24 . . 111.0 ?
    C25 C24 H24 . . 111.0 ?
    C23 C24 H24 . . 111.0 ?
    N4 C25 C26 . . 111.88(17) ?
    N4 C25 C24 . . 100.99(17) ?
    C26 C25 C24 . . 114.60(17) ?
    N4 C25 H25 . . 109.7 ?
    C26 C25 H25 . . 109.7 ?
    C24 C25 H25 . . 109.7 ?
    C27 C26 C25 . . 113.39(18) ?
    C27 C26 H26A . . 108.9 ?
    C25 C26 H26A . . 108.9 ?
    C27 C26 H26B . . 108.9 ?
    C25 C26 H26B . . 108.9 ?
    H26A C26 H26B . . 107.7 ?
    C28 C27 C26 . . 112.88(19) ?
    C28 C27 H27A . . 109.0 ?
    C26 C27 H27A . . 109.0 ?
    C28 C27 H27B . . 109.0 ?
    C26 C27 H27B . . 109.0 ?
    H27A C27 H27B . . 107.8 ?
    C27 C28 H28A . . 109.5 ?
    C27 C28 H28B . . 109.5 ?
    H28A C28 H28B . . 109.5 ?
    C27 C28 H28C . . 109.5 ?
    H28A C28 H28C . . 109.5 ?
    H28B C28 H28C . . 109.5 ?
    O3 C29 C24 . . 124.2(2) ?
    O3 C29 H29 . . 117.9 ?
    C24 C29 H29 . . 117.9 ?
    N3 C30 C31 . . 101.93(18) ?
    N3 C30 H30A . . 111.4 ?
    C31 C30 H30A . . 111.4 ?
    N3 C30 H30B . . 111.4 ?
    C31 C30 H30B . . 111.4 ?
    H30A C30 H30B . . 109.2 ?
    C32 C31 C30 . . 103.10(18) ?
    C32 C31 H31A . . 111.1 ?
    C30 C31 H31A . . 111.1 ?
    C32 C31 H31B . . 111.1 ?
    C30 C31 H31B . . 111.1 ?
    H31A C31 H31B . . 109.1 ?
    O4 C32 N4 . . 125.8(2) ?
    O4 C32 C31 . . 128.5(2) ?
    N4 C32 C31 . . 105.67(19) ?
loop_
    _geom_torsion_atom_site_label_1
    _geom_torsion_atom_site_label_2
    _geom_torsion_atom_site_label_3
    _geom_torsion_atom_site_label_4
    _geom_torsion_site_symmetry_1
    _geom_torsion_site_symmetry_2
    _geom_torsion_site_symmetry_3
    _geom_torsion_site_symmetry_4
    _geom_torsion
    _geom_torsion_publ_flag
    C7 N1 N2 C15 . . . . 150.02(17) ?
    C13 N1 N2 C15 . . . . 27.6(2) ?
    C7 N1 N2 C9 . . . . -29.2(2) ?
    C13 N1 N2 C9 . . . . -151.60(16) ?
    C6 C1 C2 C3 . . . . 0.4(3) ?
    C1 C2 C3 C4 . . . . -0.4(3) ?
    C2 C3 C4 C5 . . . . 0.1(3) ?
    C3 C4 C5 C6 . . . . 0.2(3) ?
    C4 C5 C6 C1 . . . . -0.2(3) ?
    C4 C5 C6 C7 . . . . -177.06(19) ?
    C2 C1 C6 C5 . . . . -0.1(3) ?
    C2 C1 C6 C7 . . . . 176.88(19) ?
    N2 N1 C7 C6 . . . . 165.37(16) ?
    C13 N1 C7 C6 . . . . -84.2(2) ?
    N2 N1 C7 C8 . . . . 42.96(19) ?
    C13 N1 C7 C8 . . . . 153.36(18) ?
    C5 C6 C7 N1 . . . . -23.8(3) ?
    C1 C6 C7 N1 . . . . 159.38(19) ?
    C5 C6 C7 C8 . . . . 91.0(2) ?
    C1 C6 C7 C8 . . . . -85.9(2) ?
    N1 C7 C8 C16 . . . . 75.4(2) ?
    C6 C7 C8 C16 . . . . -46.8(2) ?
    N1 C7 C8 C9 . . . . -42.98(19) ?
    C6 C7 C8 C9 . . . . -165.13(17) ?
    C15 N2 C9 C10 . . . . -56.6(3) ?
    N1 N2 C9 C10 . . . . 122.41(19) ?
    C15 N2 C9 C8 . . . . -177.3(2) ?
    N1 N2 C9 C8 . . . . 1.6(2) ?
    C16 C8 C9 N2 . . . . -93.61(19) ?
    C7 C8 C9 N2 . . . . 25.0(2) ?
    C16 C8 C9 C10 . . . . 146.57(18) ?
    C7 C8 C9 C10 . . . . -94.83(19) ?
    N2 C9 C10 C11 . . . . 169.09(18) ?
    C8 C9 C10 C11 . . . . -77.6(2) ?
    C9 C10 C11 C12 . . . . 172.6(2) ?
    N2 N1 C13 C14 . . . . -35.4(2) ?
    C7 N1 C13 C14 . . . . -146.05(18) ?
    N1 C13 C14 C15 . . . . 32.4(2) ?
    N1 N2 C15 O2 . . . . 172.3(2) ?
    C9 N2 C15 O2 . . . . -8.8(4) ?
    N1 N2 C15 C14 . . . . -6.5(2) ?
    C9 N2 C15 C14 . . . . 172.5(2) ?
    C13 C14 C15 O2 . . . . 164.7(2) ?
    C13 C14 C15 N2 . . . . -16.6(2) ?
    C9 C8 C16 O1 . . . . -124.8(2) ?
    C7 C8 C16 O1 . . . . 121.5(2) ?
    C23 N3 N4 C32 . . . . -150.98(17) ?
    C30 N3 N4 C32 . . . . -28.3(2) ?
    C23 N3 N4 C25 . . . . 28.8(2) ?
    C30 N3 N4 C25 . . . . 151.51(16) ?
    C22 C17 C18 C19 . . . . -0.3(4) ?
    C17 C18 C19 C20 . . . . 0.7(4) ?
    C18 C19 C20 C21 . . . . -0.6(3) ?
    C19 C20 C21 C22 . . . . 0.2(3) ?
    C18 C17 C22 C21 . . . . -0.1(3) ?
    C18 C17 C22 C23 . . . . -178.5(2) ?
    C20 C21 C22 C17 . . . . 0.2(3) ?
    C20 C21 C22 C23 . . . . 178.49(19) ?
    N4 N3 C23 C22 . . . . -165.83(16) ?
    C30 N3 C23 C22 . . . . 83.1(2) ?
    N4 N3 C23 C24 . . . . -42.91(18) ?
    C30 N3 C23 C24 . . . . -153.98(17) ?
    C17 C22 C23 N3 . . . . -156.73(19) ?
    C21 C22 C23 N3 . . . . 25.0(3) ?
    C17 C22 C23 C24 . . . . 88.5(2) ?
    C21 C22 C23 C24 . . . . -89.7(2) ?
    N3 C23 C24 C29 . . . . -74.4(2) ?
    C22 C23 C24 C29 . . . . 47.3(2) ?
    N3 C23 C24 C25 . . . . 43.14(19) ?
    C22 C23 C24 C25 . . . . 164.84(17) ?
    C32 N4 C25 C26 . . . . 56.3(3) ?
    N3 N4 C25 C26 . . . . -123.46(19) ?
    C32 N4 C25 C24 . . . . 178.6(2) ?
    N3 N4 C25 C24 . . . . -1.1(2) ?
    C29 C24 C25 N4 . . . . 92.5(2) ?
    C23 C24 C25 N4 . . . . -25.39(19) ?
    C29 C24 C25 C26 . . . . -147.07(19) ?
    C23 C24 C25 C26 . . . . 95.0(2) ?
    N4 C25 C26 C27 . . . . -174.41(18) ?
    C24 C25 C26 C27 . . . . 71.4(2) ?
    C25 C26 C27 C28 . . . . 179.12(19) ?
    C25 C24 C29 O3 . . . . 125.5(2) ?
    C23 C24 C29 O3 . . . . -121.5(2) ?
    N4 N3 C30 C31 . . . . 35.74(19) ?
    C23 N3 C30 C31 . . . . 146.78(18) ?
    N3 C30 C31 C32 . . . . -32.3(2) ?
    N3 N4 C32 O4 . . . . -171.5(2) ?
    C25 N4 C32 O4 . . . . 8.7(4) ?
    N3 N4 C32 C31 . . . . 7.1(2) ?
    C25 N4 C32 C31 . . . . -172.7(2) ?
    C30 C31 C32 O4 . . . . -165.3(2) ?
    C30 C31 C32 N4 . . . . 16.2(2) ?
