# Supplementary material for: (5S*,6R*,7R*)-6-Formyl-5-phenyl-7-propyl­perhydro­pyrazolo[1,2-a]pyrazol-1-one
Source: Acta Crystallogr Sect E Struct Rep Online. 2010 Jun 5;66(Pt 7):o1572. doi: 10.1107/S1600536810016764 (PMC3006681; doi:10.1107/S1600536810016764)
Supplement: Supplementary file 2 [file e-66-o1572-Isup2.hkl]

# 
# h,k,l, Fc-squared, Fo-squared, sigma(Fo-squared) and status flag 
# 
data_I
_shelx_title ' r90909e in P-1' 
_shelx_refln_list_code          4 
_shelx_F_calc_maximum      168.26 
_exptl_crystal_F_000       584.00 
_reflns_d_resolution_high  0.7602 
 
loop_ 
 _symmetry_equiv_pos_as_xyz 
 'x, y, z' 
 '-x, -y, -z' 
 
_cell_length_a     8.5573 
_cell_length_b    13.8395 
_cell_length_c    13.9048 
_cell_angle_alpha  60.499 
_cell_angle_beta   81.116 
_cell_angle_gamma  81.225 
 
_shelx_F_squared_multiplier     1.000 
 
loop_ 
 _refln_index_h 
 _refln_index_k 
 _refln_index_l 
 _refln_F_squared_calc 
 _refln_F_squared_meas 
 _refln_F_squared_sigma 
 _refln_observed_status 
   1   0   0       48.30       44.60      2.10 o 
   2   0   0      132.82      123.88      5.08 o 
   3   0   0     1324.29     1272.65     26.63 o 
   4   0   0      370.57      395.71     12.96 o 
   5   0   0      175.24      161.11     10.79 o 
   6   0   0        1.44        1.49      0.98 o 
   7   0   0      132.49      131.95     16.34 o 
   8   0   0      957.77     1044.65     31.10 o 
   9   0   0      352.89      379.01     30.70 o 
  10   0   0      268.24      253.77     43.28 o 
  11   0   0       19.53        7.40     12.55 o 
 -10   1   0       95.78       97.76     24.86 o 
  -9   1   0       59.52       58.59     24.08 o 
  -8   1   0       45.95       16.57     31.06 o 
  -7   1   0      365.45      384.10     42.74 o 
  -6   1   0      361.66      378.09     15.85 o 
  -5   1   0       10.84        6.92      3.41 o 
  -4   1   0       12.30       10.26      3.33 o 
  -3   1   0      427.14      402.26      7.42 o 
  -2   1   0     2947.30     2890.44     31.72 o 
  -1   1   0      594.65      581.72     27.56 o 
   0   1   0        5.40        3.08      2.07 o 
   1   1   0     4008.28     4234.13     82.03 o 
   2   1   0      204.85      214.78      9.84 o 
   3   1   0      694.99      514.68     13.60 o 
   4   1   0      379.05      402.34      6.68 o 
   5   1   0     1082.07     1115.58     25.95 o 
   6   1   0        2.61        3.80      6.48 o 
   7   1   0       65.98       58.62     28.38 o 
   8   1   0       61.88       51.80     32.24 o 
   9   1   0       37.61       35.95     17.18 o 
  10   1   0       52.18       30.24     21.89 o 
  11   1   0       22.71       10.46     12.30 o 
 -10   2   0       65.94       49.70     58.72 o 
  -9   2   0       82.59       85.14     15.37 o 
  -8   2   0       47.36       41.92     19.20 o 
  -7   2   0      334.13      355.10     32.80 o 
  -6   2   0       53.24       57.47      7.84 o 
  -5   2   0      959.78      937.51     27.16 o 
  -4   2   0       42.94       48.46      6.33 o 
  -3   2   0      201.95      207.96     10.45 o 
  -2   2   0     3852.02     3750.55     87.06 o 
  -1   2   0     1899.64     1651.67     41.16 o 
   0   2   0      523.20      503.47      8.50 o 
   1   2   0     1103.88      971.66     13.55 o 
   2   2   0     4088.32     4208.08    103.71 o 
   3   2   0      439.03      422.60     14.82 o 
   4   2   0     3504.10     3709.00     60.55 o 
   5   2   0     2251.29     2198.65     63.34 o 
   6   2   0      530.40      532.55     16.89 o 
   7   2   0       42.18       45.34     21.03 o 
   8   2   0      230.32      247.70     23.51 o 
   9   2   0       46.16       23.63     19.13 o 
  10   2   0       18.23       13.83     15.52 o 
  11   2   0       16.05       13.81     16.97 o 
 -10   3   0       13.43        1.40      6.80 o 
  -9   3   0       10.93        5.91     12.08 o 
  -8   3   0       39.22       32.64     14.14 o 
  -7   3   0       89.32       91.01     15.96 o 
  -6   3   0      100.88      105.80      7.94 o 
  -5   3   0      167.72      179.94     11.13 o 
  -4   3   0      472.30      488.33     17.96 o 
  -3   3   0     1048.69     1018.41     22.16 o 
  -2   3   0      160.77      146.85      5.66 o 
  -1   3   0      277.51      234.27     19.82 o 
   0   3   0        2.19        3.13      1.50 o 
   1   3   0       68.40       59.44      4.36 o 
   2   3   0       53.66       53.96      4.96 o 
   3   3   0      180.23      178.40     10.93 o 
   4   3   0      347.79      322.55     21.06 o 
   5   3   0     1208.95     1172.89     55.28 o 
   6   3   0     1712.89     1809.06     75.52 o 
   7   3   0      163.55      166.33     63.34 o 
   8   3   0       31.05       12.35     18.89 o 
   9   3   0       23.26       13.55     10.58 o 
  10   3   0       37.28       29.48     25.90 o 
  11   3   0       26.07       35.47     30.50 o 
 -10   4   0       48.56       34.90     40.14 o 
  -9   4   0       11.61        6.06     13.77 o 
  -8   4   0       18.81       18.46     15.86 o 
  -7   4   0      226.68      207.45     15.56 o 
  -6   4   0       93.53      100.43      5.92 o 
  -5   4   0      109.85      108.07      3.68 o 
  -4   4   0      351.29      373.02     16.29 o 
  -3   4   0     3314.61     3392.37     68.50 o 
  -2   4   0      350.92      340.86     33.46 o 
  -1   4   0      497.26      451.41     12.39 o 
   0   4   0     1448.06     1317.32     28.56 o 
   1   4   0     1235.93     1154.67     17.49 o 
   2   4   0      476.07      495.40     32.19 o 
   3   4   0       73.53       80.94      5.87 o 
   4   4   0     1568.69     1619.02    131.12 o 
   5   4   0       13.92       19.17      6.24 o 
   6   4   0      328.24      345.17     21.27 o 
   7   4   0      520.88      500.69     31.70 o 
   8   4   0        9.63        5.03      9.55 o 
   9   4   0       36.37       14.54     17.59 o 
  10   4   0      108.09       90.72     68.05 o 
 -10   5   0       43.55       31.57     41.12 o 
  -9   5   0       14.89       11.44     18.55 o 
  -8   5   0        3.94        4.55      6.55 o 
  -7   5   0      147.43      146.81     18.75 o 
  -6   5   0        2.31        3.35      2.73 o 
  -5   5   0       22.31       24.43      4.60 o 
  -4   5   0        4.30        6.12      2.25 o 
  -3   5   0      721.26      796.57     35.53 o 
  -2   5   0      557.43      582.64     17.99 o 
  -1   5   0      549.43      571.77     10.40 o 
   0   5   0        2.79        2.26      1.60 o 
   1   5   0      512.58      552.61     27.02 o 
   2   5   0      701.01      742.67     12.46 o 
   3   5   0      246.23      276.93     26.60 o 
   4   5   0      145.54      146.74     10.68 o 
   5   5   0      185.43      159.86     38.04 o 
   6   5   0       30.74       27.38     13.36 o 
   7   5   0       67.45       50.15     25.81 o 
   8   5   0       42.87       32.04     15.60 o 
   9   5   0      171.79      162.33     49.13 o 
  10   5   0       14.04        5.46     12.13 o 
  -9   6   0       13.44       16.52     18.46 o 
  -8   6   0       15.39       11.02     15.79 o 
  -7   6   0        0.48        2.07      4.66 o 
  -6   6   0      173.76      172.76     18.45 o 
  -5   6   0      294.42      283.17     15.00 o 
  -4   6   0       73.49       87.45     12.80 o 
  -3   6   0       38.14       25.64     17.30 o 
  -2   6   0        6.23        3.72      4.15 o 
  -1   6   0     1176.44     1178.11     26.48 o 
   0   6   0      292.75      334.51      9.28 o 
   1   6   0      129.57      159.65      9.96 o 
   2   6   0      328.23      333.66     13.18 o 
   3   6   0      165.21      210.84     27.29 o 
   4   6   0       19.03       29.66     13.27 o 
   5   6   0       18.45       18.65     10.84 o 
   6   6   0      331.19      352.13     30.29 o 
   7   6   0      150.85      144.03     13.47 o 
   8   6   0       20.66       18.03     13.57 o 
   9   6   0       37.54       23.77     15.59 o 
  10   6   0      131.44      165.78     27.58 o 
  -9   7   0        6.98        7.33     11.79 o 
  -8   7   0       58.85       43.88     13.11 o 
  -7   7   0       25.91       20.92      8.75 o 
  -6   7   0      141.68      108.08     24.08 o 
  -5   7   0      155.87      157.51     17.86 o 
  -4   7   0      111.15       99.74     16.46 o 
  -3   7   0       12.81       10.31      5.24 o 
  -2   7   0      138.28      122.77     21.93 o 
  -1   7   0      295.97      307.54     17.22 o 
   0   7   0        0.55        0.08      2.15 o 
   1   7   0       71.40       85.18     12.43 o 
   2   7   0       95.35       89.26     11.52 o 
   3   7   0      425.05      408.36     25.77 o 
   4   7   0      156.42      145.83     12.08 o 
   5   7   0       95.63       96.85     15.74 o 
   6   7   0       20.31       23.61     15.58 o 
   7   7   0      494.05      471.29     19.84 o 
   8   7   0      109.06      130.99     15.52 o 
   9   7   0      146.85      151.20     21.25 o 
  10   7   0       38.55       26.50     28.39 o 
  -9   8   0       22.59       17.01     12.42 o 
  -8   8   0       37.18       58.66     17.73 o 
  -7   8   0      100.90      101.23     10.99 o 
  -6   8   0       62.86       65.10     16.67 o 
  -5   8   0      233.42      234.52     60.11 o 
  -4   8   0      182.96      194.67     27.75 o 
  -3   8   0      154.37      137.13     39.44 o 
  -2   8   0        4.33        4.93      9.68 o 
  -1   8   0      260.52      256.23     11.56 o 
   0   8   0      186.55      193.71     16.42 o 
   1   8   0      333.68      326.22     27.43 o 
   2   8   0        9.95        9.55      6.37 o 
   3   8   0      323.97      343.74     22.26 o 
   4   8   0      210.76      197.80     23.12 o 
   5   8   0      953.28      924.12     74.05 o 
   6   8   0       99.14      101.09     14.44 o 
   7   8   0      155.37      142.81     16.44 o 
   8   8   0      122.79       96.60     90.74 o 
   9   8   0       54.55       42.63     41.45 o 
  10   8   0        1.88       -0.40      8.37 o 
  -8   9   0       12.25       32.56     18.26 o 
  -7   9   0       15.33       11.91      8.22 o 
  -6   9   0        5.52        8.23      6.68 o 
  -5   9   0       35.71       32.08     29.94 o 
  -4   9   0       17.28       20.21     18.28 o 
  -3   9   0       60.82       73.04     32.69 o 
  -2   9   0      167.80      181.52     23.89 o 
  -1   9   0       65.98       81.01     13.46 o 
   0   9   0        7.00        7.14      3.18 o 
   1   9   0       18.73       22.80     16.01 o 
   2   9   0      144.49      129.85     21.17 o 
   3   9   0       47.23       56.77     23.71 o 
   4   9   0        0.93        1.92      5.06 o 
   5   9   0       26.22       21.01     10.68 o 
   6   9   0      670.25      649.88     33.13 o 
   7   9   0      130.31      143.12     13.86 o 
   8   9   0       65.62       62.21     45.64 o 
   9   9   0       25.09       17.64     15.53 o 
  -7  10   0       31.27       22.95     20.61 o 
  -6  10   0       51.09       47.72     29.26 o 
  -5  10   0      110.82      134.94     22.52 o 
  -4  10   0      154.49      207.51     38.65 o 
  -3  10   0       47.27       63.52     29.35 o 
  -2  10   0       44.70       37.26     20.26 o 
  -1  10   0      550.23      544.93     44.88 o 
   0  10   0      981.02     1020.10     82.43 o 
   1  10   0      258.10      252.28     26.42 o 
   2  10   0      197.57      189.78     16.79 o 
   3  10   0       69.53       86.33     19.65 o 
   4  10   0       19.62       14.19      7.60 o 
   5  10   0      288.30      346.41     20.64 o 
   6  10   0      108.14      112.71     14.04 o 
   7  10   0       37.43       24.96     13.08 o 
   8  10   0        9.01        3.78     14.86 o 
   9  10   0       60.23       29.44     47.70 o 
  -7  11   0       71.53       71.76     11.58 o 
  -6  11   0       38.35       37.90     41.92 o 
  -5  11   0        2.47       10.04     12.19 o 
  -4  11   0       69.30       61.15     40.55 o 
  -3  11   0      118.07      102.23     58.84 o 
  -2  11   0        1.89       10.02      9.90 o 
  -1  11   0       36.37       28.74     12.05 o 
   0  11   0        7.68        6.54      6.35 o 
   1  11   0      167.52      169.82     26.99 o 
   2  11   0       19.14       11.48     20.90 o 
   3  11   0       28.90       35.58     14.91 o 
   4  11   0      143.55      133.79     12.14 o 
   5  11   0        9.55        9.27      8.33 o 
   6  11   0       25.77       23.12     12.79 o 
   7  11   0       36.24       23.12     22.12 o 
   8  11   0        9.75       13.35     15.75 o 
  -6  12   0      168.56      214.44     23.79 o 
  -5  12   0       73.54       86.21     70.08 o 
  -4  12   0       39.52       36.41     26.77 o 
  -3  12   0        7.85       14.15     13.08 o 
  -2  12   0       38.22       38.94     21.55 o 
  -1  12   0       23.31       16.66     18.24 o 
   0  12   0       22.96       20.83     10.15 o 
   1  12   0       47.99       50.06     18.29 o 
   2  12   0       57.92       44.10     21.76 o 
   3  12   0       43.84       43.15     22.25 o 
   4  12   0        4.95        5.24      4.58 o 
   5  12   0      167.58      156.41     16.01 o 
   6  12   0       16.25       26.18      8.58 o 
   7  12   0        2.15       -9.73     16.57 o 
  -5  13   0       96.38      125.13     19.64 o 
  -4  13   0       13.82       11.99     15.46 o 
  -3  13   0       18.70       11.73     14.06 o 
  -2  13   0       14.26       18.57     15.17 o 
  -1  13   0        0.39        0.00     11.57 o 
   0  13   0        1.56        2.31     12.06 o 
   1  13   0       16.13       11.70      7.34 o 
   2  13   0       11.84        5.40     14.57 o 
   3  13   0        3.59        8.69      7.48 o 
   4  13   0        8.26        7.79      6.29 o 
   5  13   0      177.60      162.06     16.53 o 
   6  13   0       51.07       34.68     21.82 o 
   7  13   0       76.89       71.61     62.70 o 
  -4  14   0       33.47       27.68     28.37 o 
  -3  14   0       48.67       38.72     38.30 o 
  -2  14   0       31.42        7.09     20.44 o 
  -1  14   0       16.74       11.77      8.60 o 
   0  14   0        2.26        4.71     17.32 o 
   1  14   0       22.77       19.30     14.86 o 
   2  14   0       86.79       93.29     15.53 o 
   4  14   0       27.77       35.10     17.02 o 
   5  14   0        7.30        4.76      7.28 o 
   6  14   0        4.56        4.65      5.96 o 
  -2  15   0       13.05        6.51     15.08 o 
  -1  15   0      259.33      297.54     26.76 o 
   0  15   0        3.62        4.04      6.86 o 
   1  15   0      198.60      178.73     20.66 o 
   2  15   0       29.19        5.15     20.86 o 
   3  15   0        3.17        5.64     10.50 o 
   4  15   0        7.20        5.04      5.96 o 
  -3 -15   1        7.29       -0.69     10.68 o 
  -2 -15   1       38.32       35.36     35.36 o 
  -1 -15   1       14.33        6.84     13.68 o 
   0 -15   1      559.13      593.31     75.71 o 
  -5 -14   1       10.42        3.58     10.72 o 
  -4 -14   1       56.57       41.51     27.20 o 
  -3 -14   1       49.53       48.51     25.92 o 
  -2 -14   1        9.15        9.35      7.73 o 
  -1 -14   1       52.41       70.96     45.99 o 
   0 -14   1        5.80        8.19      9.11 o 
   1 -14   1       29.76       10.79     18.75 o 
   2 -14   1       24.12       13.90     16.04 o 
   3 -14   1      122.49      165.16     24.89 o 
  -6 -13   1       25.22       16.84     18.74 o 
  -4 -13   1      100.17      114.90     23.47 o 
  -3 -13   1       89.67      102.21     22.57 o 
  -2 -13   1       39.20       28.50     14.92 o 
  -1 -13   1       22.48       20.59     29.14 o 
   0 -13   1      319.40      328.49     30.48 o 
   1 -13   1        8.02        5.24      8.26 o 
   2 -13   1      104.82      126.61     22.62 o 
   4 -13   1        1.57        3.42      9.79 o 
  -7 -12   1      164.04      154.78     35.79 o 
  -6 -12   1        6.55       11.01      8.82 o 
  -5 -12   1        9.47       13.07     10.05 o 
  -4 -12   1       33.75       18.42      7.40 o 
  -3 -12   1       27.42       24.69     11.88 o 
  -2 -12   1      111.41       97.59     15.52 o 
  -1 -12   1       13.09       12.56      7.97 o 
   0 -12   1        3.94        6.57      8.91 o 
   1 -12   1       37.65       19.84     14.91 o 
   2 -12   1       28.78       24.83     30.48 o 
   3 -12   1        9.66       12.41     16.63 o 
   4 -12   1       83.89       71.35     54.42 o 
   5 -12   1       48.43       27.59     24.79 o 
   6 -12   1       27.95       20.59     20.32 o 
  -8 -11   1        2.44        8.04     20.92 o 
  -7 -11   1       45.72       32.26     29.26 o 
  -6 -11   1       78.73       70.41     33.12 o 
  -5 -11   1      100.89       87.51     23.04 o 
  -4 -11   1       81.49       71.25     13.45 o 
  -3 -11   1       69.99       58.41     28.48 o 
  -2 -11   1      233.42      254.88     18.49 o 
  -1 -11   1      168.89      178.59     29.38 o 
   0 -11   1      553.14      549.70     28.64 o 
   1 -11   1       84.43      107.83     63.69 o 
   2 -11   1       70.74       55.93     36.22 o 
   3 -11   1       44.43       45.70     24.59 o 
   4 -11   1       64.36       56.77     42.48 o 
   5 -11   1       10.14       11.06      8.66 o 
   6 -11   1       42.43       35.52     29.23 o 
  -8 -10   1       54.74       42.37     33.61 o 
  -7 -10   1       21.98       22.30     22.30 o 
  -6 -10   1       52.09       33.51     18.79 o 
  -5 -10   1       57.21       56.27     19.99 o 
  -4 -10   1       11.20        5.36      5.20 o 
  -3 -10   1       90.42       81.75     28.59 o 
  -2 -10   1       75.86       80.71     36.75 o 
  -1 -10   1       69.73       82.08     33.60 o 
   0 -10   1       27.58       29.75      8.35 o 
   1 -10   1       93.88       96.77     21.15 o 
   2 -10   1       22.98       11.84     10.04 o 
   3 -10   1       64.94       71.75     32.20 o 
   4 -10   1       34.71       51.40     30.74 o 
   5 -10   1       38.00       39.14     23.17 o 
   6 -10   1       31.74       34.14     25.72 o 
   7 -10   1       36.69       30.88     20.77 o 
  -9  -9   1       43.91       44.01     54.78 o 
  -8  -9   1       11.63       13.10     16.66 o 
  -7  -9   1       39.90       48.83     28.46 o 
  -6  -9   1       26.06       25.11     16.20 o 
  -5  -9   1      213.03      241.81     17.22 o 
  -4  -9   1      599.34      561.66     44.95 o 
  -3  -9   1      307.22      291.93     23.04 o 
  -2  -9   1     1100.53     1099.54     32.37 o 
  -1  -9   1        6.82       11.18      9.63 o 
   0  -9   1      163.00      191.94     13.76 o 
   1  -9   1       15.67       18.26      7.53 o 
   2  -9   1      185.43      177.14     13.59 o 
   3  -9   1      216.11      239.54     37.18 o 
   4  -9   1       73.38       66.71     12.84 o 
   5  -9   1      374.98      387.97     31.70 o 
   6  -9   1       22.25       10.19     17.64 o 
   7  -9   1       32.75       19.50     17.90 o 
  -9  -8   1       58.13       39.15     52.08 o 
  -8  -8   1       51.11       33.66     25.06 o 
  -7  -8   1      130.80      139.41     20.90 o 
  -6  -8   1      386.31      386.25     15.80 o 
  -5  -8   1      537.96      522.96     42.36 o 
  -4  -8   1     1009.83      934.17     74.97 o 
  -3  -8   1      263.45      264.07     35.36 o 
  -2  -8   1      146.88      160.72     24.08 o 
  -1  -8   1        7.17        5.85     10.95 o 
   0  -8   1        5.64        6.36      3.27 o 
   1  -8   1       20.31       21.90      4.91 o 
   2  -8   1      152.72      145.84     15.18 o 
   3  -8   1       80.39       75.72     39.25 o 
   4  -8   1      590.08      571.14     63.87 o 
   5  -8   1       47.20       25.88     21.26 o 
   6  -8   1      147.98      148.39     29.06 o 
   7  -8   1        4.52        6.71      8.15 o 
 -10  -7   1       12.07       11.39     22.92 o 
  -9  -7   1      157.33      189.40     23.01 o 
  -8  -7   1        2.39       14.83     12.84 o 
  -7  -7   1       16.73       16.64     14.17 o 
  -6  -7   1       22.26       35.18     13.89 o 
  -5  -7   1        9.52       15.93      6.62 o 
  -4  -7   1      193.17      253.13     24.17 o 
  -3  -7   1      182.19      231.03     31.01 o 
  -2  -7   1      287.62      340.98     30.87 o 
  -1  -7   1      197.43      214.54     23.60 o 
   0  -7   1      424.10      505.48     22.31 o 
   1  -7   1      407.51      420.04     18.13 o 
   2  -7   1       11.87        9.99      2.40 o 
   3  -7   1       71.27       73.65     44.07 o 
   4  -7   1       84.22       77.64     35.54 o 
   5  -7   1      100.75       59.39     42.08 o 
   6  -7   1       14.64        2.98      5.13 o 
   7  -7   1       84.70       88.96     17.96 o 
   8  -7   1       29.70       47.53     14.68 o 
   9  -7   1        2.89       26.45     17.14 o 
 -10  -6   1        2.62        6.33     16.17 o 
  -9  -6   1       21.90       13.10     10.90 o 
  -8  -6   1        3.94        3.82      7.20 o 
  -7  -6   1      110.89       98.38     42.26 o 
  -6  -6   1       12.79        9.41      7.65 o 
  -5  -6   1       12.84       20.50     10.67 o 
  -4  -6   1       79.26       74.32      9.96 o 
  -3  -6   1      110.34      138.54     19.72 o 
  -2  -6   1       18.50       34.21     12.96 o 
  -1  -6   1       57.43       74.66      9.00 o 
   0  -6   1        8.71       10.54      6.10 o 
   1  -6   1       27.32       18.43      6.10 o 
   2  -6   1       72.79       71.12      5.79 o 
   3  -6   1       55.16       88.40     44.67 o 
   4  -6   1       99.60      109.66     21.55 o 
   5  -6   1       11.24        9.20      8.18 o 
   6  -6   1       92.42       75.29     12.17 o 
   7  -6   1      112.43      106.70     16.34 o 
   8  -6   1       16.09       14.37     10.66 o 
   9  -6   1       55.22       69.89     21.08 o 
 -10  -5   1       92.81       81.15     79.73 o 
  -9  -5   1       41.60       31.72     18.76 o 
  -8  -5   1      161.02      147.49     17.64 o 
  -7  -5   1        7.10        7.91      8.75 o 
  -6  -5   1      371.61      386.33     27.50 o 
  -5  -5   1       93.32       82.27     13.99 o 
  -4  -5   1        7.10        6.17      3.80 o 
  -3  -5   1       47.76       48.52     12.47 o 
  -2  -5   1      979.03      933.79     51.26 o 
  -1  -5   1      421.97      462.98     10.89 o 
   0  -5   1     2116.62     2532.92    105.04 o 
   1  -5   1      349.75      366.99     10.63 o 
   2  -5   1      320.88      322.67      8.41 o 
   3  -5   1      135.72      139.46     36.04 o 
   4  -5   1      140.64      141.27      5.13 o 
   5  -5   1       38.09       36.99      6.17 o 
   6  -5   1      130.73      127.20     12.23 o 
   7  -5   1      237.25      239.54     22.28 o 
   8  -5   1        1.46        4.04      8.37 o 
   9  -5   1       66.97       87.69     22.00 o 
  10  -5   1       10.93        5.04     10.19 o 
 -10  -4   1        3.47        8.51     10.70 o 
  -9  -4   1      176.58      189.77     29.04 o 
  -8  -4   1       20.21       14.40     10.59 o 
  -7  -4   1      792.88      769.13     59.25 o 
  -6  -4   1      130.74      140.98     13.64 o 
  -5  -4   1      278.90      304.01     15.02 o 
  -4  -4   1       94.14       97.55     11.25 o 
  -3  -4   1       26.44       28.73      5.84 o 
  -2  -4   1       40.74       35.00      4.13 o 
  -1  -4   1      535.46      518.04     11.08 o 
   0  -4   1        7.77        7.55      3.15 o 
   1  -4   1      710.36      722.99     15.52 o 
   2  -4   1      817.95      808.99     15.92 o 
   3  -4   1      580.82      605.80     14.40 o 
   4  -4   1       11.45       14.21      4.53 o 
   5  -4   1      212.17      225.07     13.32 o 
   6  -4   1        6.74        7.46      3.68 o 
   7  -4   1        4.38        3.84      2.99 o 
   8  -4   1       43.72       34.94     19.64 o 
   9  -4   1       18.21       10.77     14.86 o 
  10  -4   1       14.25        3.51     16.75 o 
 -10  -3   1        4.62        4.29     10.66 o 
  -9  -3   1      100.74       99.84     18.59 o 
  -8  -3   1      391.29      376.42     28.00 o 
  -7  -3   1       35.44       26.66     25.82 o 
  -6  -3   1      148.90      145.02     73.17 o 
  -5  -3   1      243.92      270.89     13.37 o 
  -4  -3   1      309.16      315.42     17.66 o 
  -3  -3   1       27.92       31.75      9.14 o 
  -2  -3   1      332.35      394.84     24.13 o 
  -1  -3   1      168.92      180.75      9.52 o 
   0  -3   1     3876.87     3982.84     91.23 o 
   1  -3   1     1062.59     1023.17     23.23 o 
   2  -3   1      507.78      523.52     31.60 o 
   3  -3   1        7.09        6.18      2.44 o 
   4  -3   1      714.01      718.36     16.17 o 
   5  -3   1        8.31       11.01      2.59 o 
   6  -3   1      433.74      420.54      8.30 o 
   7  -3   1       97.54       95.19     12.86 o 
   8  -3   1       58.41       41.31     18.69 o 
   9  -3   1       23.67       37.43     27.28 o 
  10  -3   1       19.92        9.57     30.34 o 
 -10  -2   1       34.61       36.36     18.60 o 
  -9  -2   1      104.73      103.07     33.24 o 
  -8  -2   1      179.19      199.72     26.35 o 
  -7  -2   1      129.25      136.63     15.67 o 
  -6  -2   1       31.96       47.14     19.03 o 
  -5  -2   1       62.07       65.25      8.45 o 
  -4  -2   1      371.84      401.02     10.78 o 
  -3  -2   1      135.83      147.16     13.52 o 
  -2  -2   1     2262.90     2154.57     27.73 o 
  -1  -2   1     1242.43     1062.03     19.78 o 
   0  -2   1        3.79        3.37      2.15 o 
   1  -2   1      989.43      810.65     10.75 o 
   2  -2   1       30.43       32.55      2.53 o 
   3  -2   1      483.86      468.61      8.59 o 
   4  -2   1     3742.98     3881.98     47.30 o 
   5  -2   1     1574.70     1624.17     58.99 o 
   6  -2   1      339.48      345.15     14.82 o 
   7  -2   1      155.29      195.33     21.25 o 
   8  -2   1        8.18        2.02      3.55 o 
   9  -2   1        1.79        2.37      5.19 o 
  10  -2   1        1.90        4.31      9.62 o 
 -11  -1   1        6.87       13.15     22.65 o 
 -10  -1   1       76.81       48.88     28.48 o 
  -9  -1   1       49.39       21.43     22.65 o 
  -8  -1   1       19.50       20.61     12.46 o 
  -7  -1   1      320.08      311.36     35.76 o 
  -6  -1   1     1264.09     1365.56     72.69 o 
  -5  -1   1      200.46      195.96     19.49 o 
  -4  -1   1     2603.09     2637.31    235.67 o 
  -3  -1   1      968.41     1065.86     56.68 o 
  -2  -1   1     9809.77     9941.60    229.03 o 
  -1  -1   1      372.21      323.97     12.46 o 
   0  -1   1      651.25      628.00     12.40 o 
   1  -1   1      515.27      425.25     13.85 o 
   2  -1   1     4688.38     5198.70    121.63 o 
   3  -1   1     3085.36     3052.52     97.53 o 
   5  -1   1       49.88       51.42      7.40 o 
   6  -1   1      321.05      397.37     29.22 o 
   7  -1   1      132.36      159.72     33.62 o 
   8  -1   1        7.23       -1.37      6.47 o 
   9  -1   1      131.33      123.09     16.40 o 
  10  -1   1      142.92      152.94     14.54 o 
 -10   0   1       34.54       23.00     15.29 o 
  -9   0   1       28.92       33.42     19.73 o 
  -8   0   1      201.38      198.59     38.58 o 
  -7   0   1      111.51       77.43     37.65 o 
  -6   0   1      476.33      431.99     29.80 o 
  -5   0   1       13.27        8.01      7.93 o 
  -4   0   1       52.77       51.91      6.19 o 
  -3   0   1      364.95      344.41     12.19 o 
  -2   0   1     1459.36     1493.07     28.53 o 
  -1   0   1     1322.95     1119.22     17.40 o 
   0   0   1        1.26        1.11      1.64 o 
   1   0   1     4399.32     4617.41     63.62 o 
   2   0   1      277.93      279.48     10.01 o 
   3   0   1     2691.83     2553.22     32.48 o 
   4   0   1      180.51      186.87     18.91 o 
   5   0   1      525.28      508.90     46.22 o 
   6   0   1        4.01        5.96      3.22 o 
   7   0   1      104.98      125.99     35.06 o 
   8   0   1       29.57       22.01     11.70 o 
   9   0   1       22.76       22.92     12.22 o 
  10   0   1      111.48      152.15     32.99 o 
 -10   1   1      220.04      199.24     15.86 o 
  -9   1   1       25.06       16.13     11.04 o 
  -8   1   1        2.88        5.52      4.87 o 
  -7   1   1      409.13      427.67     38.25 o 
  -6   1   1      480.65      451.99     39.12 o 
  -5   1   1      140.87      131.94     15.36 o 
  -4   1   1      142.79      127.25      6.63 o 
  -3   1   1      201.32      193.01      9.68 o 
  -2   1   1    28312.97    36502.93   4041.76 o 
  -1   1   1      845.79      770.55     16.70 o 
   1   1   1      364.70      313.58     16.69 o 
   2   1   1      528.40      500.87     17.39 o 
   3   1   1      256.43      240.86     10.56 o 
   4   1   1     1859.94     1843.15     44.22 o 
   5   1   1        2.96        2.43      2.23 o 
   6   1   1      250.03      255.05      9.53 o 
   7   1   1      228.01      231.57      7.31 o 
   8   1   1      141.28      152.26     16.70 o 
   9   1   1       54.71       46.07     25.72 o 
  10   1   1       36.34       30.16     16.68 o 
  11   1   1        0.09        6.57      7.02 o 
 -10   2   1       44.56       27.21     28.57 o 
  -9   2   1        4.08        4.99      6.87 o 
  -8   2   1       87.63       85.28     26.70 o 
  -7   2   1      485.74      450.58     42.51 o 
  -6   2   1       57.01       41.99     12.15 o 
  -5   2   1      175.01      178.94     10.38 o 
  -4   2   1       79.73       76.81      5.84 o 
  -3   2   1      132.18      133.83     17.46 o 
  -2   2   1      899.11      862.97     23.34 o 
  -1   2   1     6771.44     7964.79    277.39 o 
   0   2   1        9.96       11.93      1.55 o 
   1   2   1     1791.94     1551.58     43.84 o 
   2   2   1     3393.23     3447.95     76.58 o 
   3   2   1     2896.41     2788.47    119.11 o 
   4   2   1      187.59      178.95     13.08 o 
   5   2   1      118.23      144.88     28.90 o 
   6   2   1       42.65       42.28      2.93 o 
   7   2   1       18.06       13.84      3.16 o 
   8   2   1       56.18       52.12     17.98 o 
   9   2   1       18.42        9.97      9.02 o 
  10   2   1       29.42       21.45     12.56 o 
  11   2   1        1.21        1.89     11.81 o 
 -10   3   1       18.95       27.81     27.63 o 
  -9   3   1       29.64       24.58     12.28 o 
  -8   3   1      482.71      526.35     53.20 o 
  -7   3   1      509.86      531.30     42.68 o 
  -6   3   1       32.03       27.31      4.99 o 
  -5   3   1       35.71       33.78      3.99 o 
  -4   3   1      393.93      418.40     23.03 o 
  -3   3   1      131.75      125.48      9.10 o 
  -2   3   1     5465.14     5422.04     60.38 o 
  -1   3   1      778.56      700.44     13.51 o 
   1   3   1     1481.25     1348.63     59.87 o 
   2   3   1     4023.20     4021.26     86.50 o 
   3   3   1     3081.43     2999.43     62.55 o 
   5   3   1      292.01      227.60     24.48 o 
   6   3   1      267.40      267.20     10.17 o 
   7   3   1      259.90      236.98     14.71 o 
   8   3   1      881.38      841.56     48.75 o 
   9   3   1       75.91       43.55     27.72 o 
  10   3   1       94.97       68.51     46.45 o 
  11   3   1       12.34        5.20      7.44 o 
 -10   4   1      136.79      185.07     24.87 o 
  -9   4   1       30.28       42.87     37.96 o 
  -8   4   1       58.16       52.64     21.44 o 
  -7   4   1        7.78        8.23      4.38 o 
  -6   4   1       22.24       21.86      4.13 o 
  -5   4   1      148.63      146.41      8.03 o 
  -4   4   1      210.62      218.87     10.21 o 
  -3   4   1      106.50      100.42      7.30 o 
  -2   4   1     4093.00     4674.61    259.76 o 
  -1   4   1     1805.83     1675.30     24.34 o 
   0   4   1       12.58       12.63      3.38 o 
   1   4   1      431.70      404.57     15.88 o 
   2   4   1      139.54      129.56      6.47 o 
   3   4   1     1126.56     1132.67     29.24 o 
   4   4   1     4010.90     4448.28     67.34 o 
   5   4   1      529.29      539.65     30.62 o 
   6   4   1       29.56       24.15      7.75 o 
   7   4   1      276.87      292.65     21.17 o 
   8   4   1      213.80      222.30     13.95 o 
   9   4   1      213.00      207.62     18.47 o 
  10   4   1       30.07       22.10     11.79 o 
  11   4   1        7.93       10.26     18.79 o 
 -10   5   1      138.88       96.89     89.38 o 
  -9   5   1       78.06       70.90     68.55 o 
  -8   5   1       28.91        4.89     13.13 o 
  -7   5   1      367.20      375.22     17.00 o 
  -6   5   1      288.91      324.82     24.47 o 
  -5   5   1      744.22      759.74     35.91 o 
  -4   5   1       61.47       60.89      4.93 o 
  -3   5   1       36.28       33.63     10.37 o 
  -2   5   1      144.76      123.81      9.11 o 
  -1   5   1       72.06       66.89      5.33 o 
   0   5   1     3851.81     3901.35     84.31 o 
   1   5   1      156.08      126.97     14.19 o 
   2   5   1      370.14      390.84     22.44 o 
   3   5   1     1814.46     1759.66     69.17 o 
   4   5   1      434.89      457.90     29.95 o 
   5   5   1      282.77      268.33     13.98 o 
   6   5   1      388.78      392.30     28.41 o 
   7   5   1       89.95       83.12     17.02 o 
   8   5   1      277.77      333.36     23.23 o 
   9   5   1      203.91      190.06     19.70 o 
  10   5   1       18.95       27.98     17.77 o 
  -9   6   1       98.90       67.11     82.89 o 
  -8   6   1       95.96       68.69     65.56 o 
  -7   6   1       28.98       17.93      8.81 o 
  -6   6   1       20.51       18.98      6.93 o 
  -5   6   1      517.98      534.24     11.48 o 
  -4   6   1      140.49      123.53     23.21 o 
  -3   6   1      224.67      222.27     24.77 o 
  -2   6   1      764.51      762.61     37.71 o 
  -1   6   1      563.32      643.46     28.96 o 
   0   6   1        1.12        1.98      1.84 o 
   1   6   1      572.48      596.68     14.76 o 
   2   6   1      507.55      521.94     12.75 o 
   3   6   1      568.04      548.14     21.66 o 
   4   6   1       28.81       39.70     14.88 o 
   5   6   1       18.36       27.53     14.74 o 
   6   6   1       76.45       58.80      8.16 o 
   7   6   1      110.16      107.14     14.79 o 
   8   6   1       10.97       14.77      9.17 o 
   9   6   1      388.63      370.66     29.94 o 
  10   6   1        7.82       24.54     19.68 o 
  -9   7   1       58.39       31.06     27.88 o 
  -8   7   1       85.89       65.98     54.80 o 
  -7   7   1       77.48       64.88     10.44 o 
  -6   7   1       47.38       40.95     20.69 o 
  -5   7   1      252.43      230.52     19.06 o 
  -4   7   1        9.08       13.13      5.76 o 
  -3   7   1      580.51      580.99     29.32 o 
  -2   7   1     1012.17     1115.80     53.27 o 
  -1   7   1     1518.95     1433.25     42.58 o 
   0   7   1      638.75      806.51     42.15 o 
   1   7   1     1925.94     1855.82     49.19 o 
   2   7   1        1.30       -0.30      3.75 o 
   3   7   1        5.09        6.47      6.50 o 
   4   7   1      134.06      144.27     11.06 o 
   5   7   1       47.83       54.69     14.52 o 
   6   7   1        7.57        5.66      6.04 o 
   7   7   1        0.17        0.94      4.12 o 
   8   7   1       61.21       41.94     27.50 o 
   9   7   1      207.54      228.78     33.50 o 
  10   7   1      190.53      144.32     50.39 o 
  -9   8   1       61.61       81.07     18.75 o 
  -8   8   1       62.16       36.48     54.48 o 
  -7   8   1       11.02        8.82      7.63 o 
  -6   8   1       24.87       19.14      7.55 o 
  -5   8   1       35.46       22.39      9.73 o 
  -4   8   1       16.76        9.76      8.18 o 
  -3   8   1      303.11      297.76     29.49 o 
  -2   8   1      132.89      150.52     13.38 o 
  -1   8   1      459.35      487.61     19.98 o 
   0   8   1        5.58        4.44      2.54 o 
   1   8   1        3.97        2.94      3.02 o 
   2   8   1      159.14      150.44     16.81 o 
   3   8   1       78.13       95.68     15.03 o 
   4   8   1      148.39      143.28     21.48 o 
   5   8   1      136.57      138.88     14.13 o 
   6   8   1       37.46       44.38     12.32 o 
   7   8   1       47.17       54.85     10.23 o 
   8   8   1        3.45       12.84     15.68 o 
   9   8   1       25.78       34.89      9.53 o 
  10   8   1       14.75        5.29     12.13 o 
  -8   9   1       18.29       39.09     16.61 o 
  -7   9   1      126.79      129.39     12.24 o 
  -6   9   1       13.54        9.78      5.58 o 
  -5   9   1       70.30       52.63     15.03 o 
  -4   9   1      124.41      120.54     23.92 o 
  -3   9   1      293.23      306.21     24.40 o 
  -2   9   1      173.58      188.02     24.38 o 
  -1   9   1       23.97       24.80      6.07 o 
   0   9   1       64.33       68.06      9.34 o 
   1   9   1       94.66       89.43     11.06 o 
   2   9   1        9.27       18.50      8.05 o 
   3   9   1       57.87       63.98     20.95 o 
   4   9   1       97.15       98.37     15.21 o 
   5   9   1      272.81      237.88     25.95 o 
   6   9   1      256.03      252.34     26.04 o 
   7   9   1       77.62       86.27     18.50 o 
   8   9   1        4.37       13.17     13.46 o 
   9   9   1       12.88       18.39     22.81 o 
  -8  10   1        0.26        7.28     11.64 o 
  -7  10   1       27.52       20.51     10.10 o 
  -6  10   1        8.94        5.02      6.65 o 
  -5  10   1      102.43      100.86     18.84 o 
  -4  10   1       83.01       80.31     35.58 o 
  -3  10   1      378.37      372.49     37.35 o 
  -2  10   1      210.11      238.70     27.88 o 
  -1  10   1      334.36      313.33     15.17 o 
   0  10   1        0.23        1.98      1.51 o 
   1  10   1      293.06      283.87     20.80 o 
   2  10   1       51.15       50.34     18.51 o 
   3  10   1       28.30       30.92     11.94 o 
   4  10   1      379.54      334.84     33.76 o 
   5  10   1       25.97       34.23     15.16 o 
   6  10   1      101.24       95.47     22.64 o 
   7  10   1      176.70      188.04     17.64 o 
   8  10   1       12.39       18.06     15.52 o 
   9  10   1        4.31        4.89     12.13 o 
  -7  11   1       14.68       11.70     17.37 o 
  -6  11   1       69.05       63.48     46.70 o 
  -5  11   1       20.63       23.37     17.37 o 
  -4  11   1      243.33      262.08     22.72 o 
  -3  11   1       68.30       56.15     45.82 o 
  -2  11   1      110.24      128.20     46.13 o 
  -1  11   1      469.91      484.09     36.75 o 
   0  11   1        2.27        7.80      7.70 o 
   1  11   1      393.07      390.15     32.72 o 
   2  11   1       66.60       57.08     25.71 o 
   3  11   1      189.39      241.24     31.22 o 
   4  11   1      178.14      154.88     15.36 o 
   5  11   1      375.23      328.69     29.17 o 
   6  11   1       51.12       59.67     22.04 o 
   7  11   1       33.11       32.69     26.51 o 
   8  11   1      151.08      135.57     21.94 o 
   9  11   1      123.17      113.75     24.74 o 
  -6  12   1        4.87        3.00     10.44 o 
  -5  12   1       11.52        5.62     10.30 o 
  -4  12   1       55.50       53.72     35.26 o 
  -3  12   1       60.16       73.79     40.95 o 
  -2  12   1       24.95       27.92     22.97 o 
  -1  12   1      109.41       92.16     59.79 o 
   0  12   1        0.96        1.18      5.32 o 
   1  12   1        4.62       10.02      8.25 o 
   2  12   1       14.37       12.77      6.16 o 
   3  12   1      121.56      131.67     23.49 o 
   4  12   1       11.96       13.79      7.68 o 
   5  12   1        7.19        9.83     10.54 o 
   6  12   1        7.89        6.13      6.60 o 
   7  12   1       56.62       41.16     23.76 o 
   8  12   1        3.15       -1.02     16.01 o 
  -5  13   1       34.66       36.63     44.56 o 
  -4  13   1       55.06       37.75     32.66 o 
  -3  13   1        8.24        8.99      6.95 o 
  -2  13   1      225.29      202.89     41.42 o 
  -1  13   1      108.67      119.89     17.78 o 
   0  13   1       41.98       25.32     21.53 o 
   1  13   1       80.44       77.67     13.06 o 
   2  13   1       31.97       18.06     10.65 o 
   3  13   1       23.47       18.94     14.30 o 
   4  13   1       38.56       36.83     22.82 o 
   5  13   1       46.53       27.65     20.51 o 
   6  13   1       87.19       83.72     38.35 o 
   7  13   1      193.58      231.00     26.00 o 
  -4  14   1        1.21        3.20      9.22 o 
  -3  14   1       15.00        6.15      8.46 o 
  -2  14   1       38.15       48.87     37.76 o 
  -1  14   1       40.44       36.56     31.54 o 
   0  14   1        0.48        4.31      9.82 o 
   1  14   1        4.19       10.26     13.57 o 
   2  14   1       24.94       20.59     11.04 o 
   3  14   1       22.89       18.62     11.98 o 
   4  14   1      119.92      116.73     13.59 o 
   5  14   1        7.40        2.87      6.93 o 
   6  14   1       12.66       11.39     13.20 o 
  -3  15   1        0.08        4.73      8.77 o 
  -2  15   1       19.15       18.03     23.19 o 
  -1  15   1       41.78       28.26     29.74 o 
   0  15   1        3.26       -3.29     13.48 o 
   1  15   1       18.33       17.15     12.86 o 
   2  15   1       10.30       12.01     14.55 o 
   3  15   1       22.83       24.72     29.16 o 
   4  15   1        3.92        0.52      6.76 o 
   5  15   1       70.43       64.75     22.93 o 
  -1  16   1       57.63       27.93     45.83 o 
   0  16   1       15.70       15.97     14.64 o 
   1  16   1       91.29       65.02     45.18 o 
   2  16   1       29.86       18.32     38.60 o 
   3  16   1       85.90       80.95     61.84 o 
  -4 -14   2       50.87       54.01     33.93 o 
  -3 -14   2        4.29        5.82     15.83 o 
  -2 -14   2       83.37       68.75     65.53 o 
  -1 -14   2       37.70       36.01     39.54 o 
   0 -14   2       26.30       12.19     16.90 o 
   1 -14   2        1.04        6.80      8.28 o 
   2 -14   2       42.04       35.61     32.72 o 
  -5 -13   2       38.21       30.12     24.30 o 
  -4 -13   2       81.44       60.17     45.68 o 
  -3 -13   2       95.84       92.69     27.70 o 
  -2 -13   2        8.29       11.02      8.79 o 
  -1 -13   2       54.65       47.21     37.32 o 
   0 -13   2        6.02       -0.71     12.88 o 
   1 -13   2      143.14      165.53     42.02 o 
   2 -13   2        8.92       10.30     12.37 o 
   3 -13   2        8.67        2.11     13.77 o 
   4 -13   2        6.29        0.84      8.59 o 
  -6 -12   2       42.83       50.14     16.87 o 
  -5 -12   2       97.89       97.36     13.93 o 
  -4 -12   2      218.25      211.75     37.72 o 
  -3 -12   2        3.95        4.96      5.04 o 
  -2 -12   2      110.12      117.95     16.81 o 
  -1 -12   2       14.42       22.09      7.31 o 
   0 -12   2      253.82      252.47     35.58 o 
   1 -12   2       17.64       17.97     21.32 o 
   2 -12   2       35.91       17.99     17.86 o 
   3 -12   2        9.91        7.84     13.50 o 
   4 -12   2       63.50       48.59     47.03 o 
   5 -12   2      101.11      108.07     15.71 o 
  -7 -11   2       18.33       21.19     20.86 o 
  -6 -11   2        9.61        8.31      6.62 o 
  -5 -11   2      147.70      142.41     13.80 o 
  -4 -11   2        9.70       12.89     10.21 o 
  -3 -11   2       31.50       29.68     11.93 o 
  -2 -11   2       42.06       54.24     21.46 o 
  -1 -11   2      248.04      233.52     18.59 o 
   0 -11   2        3.97        2.57      4.12 o 
   1 -11   2      128.02       97.57     64.51 o 
   2 -11   2       50.02       41.37     32.39 o 
   3 -11   2        9.99       11.70     28.54 o 
   4 -11   2        8.39        9.24      9.97 o 
   5 -11   2      108.87      105.23     26.05 o 
   6 -11   2        9.38       11.73     15.12 o 
  -8 -10   2       69.67       67.90     43.44 o 
  -7 -10   2      114.23      122.49     54.85 o 
  -6 -10   2      110.23      124.03     27.17 o 
  -5 -10   2       27.17       13.40     11.46 o 
  -4 -10   2      184.41      191.97     18.97 o 
  -3 -10   2      192.32      200.61     29.63 o 
  -2 -10   2      215.89      243.92     26.14 o 
  -1 -10   2      162.72      202.14     18.92 o 
   0 -10   2     3329.54     3673.23     51.30 o 
   1 -10   2      221.78      226.58     18.78 o 
   2 -10   2      133.07      111.10     21.25 o 
   3 -10   2      103.49       95.95     23.18 o 
   4 -10   2       14.50        4.38     12.53 o 
   5 -10   2       45.10       48.21     23.95 o 
   6 -10   2       58.20       82.89     22.35 o 
   7 -10   2      148.07      168.75     34.21 o 
  -8  -9   2       38.27       32.30     11.44 o 
  -7  -9   2      129.46      145.93     22.30 o 
  -6  -9   2        5.18        8.35      5.12 o 
  -5  -9   2        0.94        4.16      5.19 o 
  -4  -9   2       41.08       42.30     18.66 o 
  -3  -9   2       47.45       46.98     28.87 o 
  -2  -9   2      414.02      422.57     39.71 o 
  -1  -9   2       73.97       76.68     28.52 o 
   0  -9   2        7.58        6.15      4.83 o 
   1  -9   2       52.57       57.93     14.77 o 
   2  -9   2      177.04      186.57     16.75 o 
   3  -9   2       11.62       20.99     11.99 o 
   4  -9   2      110.74       91.91     13.91 o 
   5  -9   2        0.33        3.29      7.33 o 
   6  -9   2        6.55        3.66     10.04 o 
   7  -9   2       21.88       18.72     24.52 o 
  -9  -8   2       46.61       46.69     47.27 o 
  -8  -8   2       78.12       68.13     56.91 o 
  -7  -8   2       62.15       47.28     29.59 o 
  -6  -8   2      110.58      138.22     12.53 o 
  -5  -8   2       15.11       13.46      6.60 o 
  -4  -8   2       29.98       27.98     11.52 o 
  -3  -8   2      259.48      306.48     32.59 o 
  -2  -8   2      447.28      474.04     23.64 o 
  -1  -8   2      211.10      223.23     21.35 o 
   0  -8   2      134.25      129.37     21.33 o 
   1  -8   2       91.00       86.50      6.83 o 
   2  -8   2     1109.31     1121.50     26.68 o 
   3  -8   2       46.78       40.10     45.83 o 
   4  -8   2        4.21        4.04      7.51 o 
   5  -8   2      410.58      450.58     36.97 o 
   6  -8   2       64.02       90.54     13.40 o 
   7  -8   2       66.55       87.23     13.38 o 
  -9  -7   2        8.12       10.15     16.57 o 
  -8  -7   2       18.03       11.88     17.17 o 
  -7  -7   2       43.81       64.91     32.88 o 
  -6  -7   2      296.78      279.64     13.01 o 
  -5  -7   2      462.68      480.47     36.88 o 
  -4  -7   2      116.82      130.29     19.89 o 
  -3  -7   2        7.64        8.71      7.54 o 
  -2  -7   2      112.44      100.74     11.64 o 
  -1  -7   2      262.04      303.56     19.45 o 
   0  -7   2        4.38        3.09      2.38 o 
   1  -7   2      118.09      112.63      8.27 o 
   2  -7   2      191.35      186.98     13.49 o 
   3  -7   2       35.21       29.92     26.50 o 
   4  -7   2        3.72        4.93      7.24 o 
   5  -7   2       93.14       93.73     51.21 o 
   6  -7   2       87.07       81.09     10.93 o 
   7  -7   2       93.14      125.47     37.85 o 
 -10  -6   2        2.31        8.28     19.50 o 
  -9  -6   2       28.15       19.93     19.96 o 
  -8  -6   2       57.36       54.59     40.24 o 
  -7  -6   2       38.16       29.90     21.66 o 
  -6  -6   2        2.66        3.46      4.03 o 
  -5  -6   2      251.69      259.80     17.37 o 
  -4  -6   2       68.78       72.53     17.22 o 
  -3  -6   2     1454.84     1436.52     62.02 o 
  -2  -6   2      176.25      167.28     16.94 o 
  -1  -6   2       17.88       34.95     17.72 o 
   0  -6   2      145.20      195.65     17.37 o 
   1  -6   2       38.26       54.11      7.69 o 
   2  -6   2      293.13      301.81     12.63 o 
   3  -6   2      254.64      258.42     23.25 o 
   4  -6   2      177.59      176.34     20.58 o 
   5  -6   2      654.44      573.41     69.01 o 
   6  -6   2      252.38      262.79     17.23 o 
   7  -6   2      412.62      462.36     47.00 o 
   8  -6   2        2.98        2.22      4.95 o 
 -10  -5   2       63.77       41.52     41.66 o 
  -9  -5   2       17.36       12.95      7.89 o 
  -8  -5   2       29.27       10.45      9.25 o 
  -7  -5   2       17.25       10.19     13.64 o 
  -6  -5   2      175.88      187.83     15.52 o 
  -5  -5   2       26.12       35.68     13.85 o 
  -4  -5   2       36.35       34.72     19.22 o 
  -3  -5   2       35.29       28.93     12.14 o 
  -2  -5   2      321.68      387.84     27.80 o 
  -1  -5   2      418.56      446.79     13.38 o 
   0  -5   2        1.74        1.72      3.46 o 
   1  -5   2      268.70      331.85     11.87 o 
   2  -5   2       34.56       42.99      6.78 o 
   3  -5   2      220.93      203.35     14.46 o 
   4  -5   2      197.67      188.32      5.44 o 
   5  -5   2      200.72      203.15     10.11 o 
   6  -5   2       79.40       79.15     11.52 o 
   7  -5   2       28.57       32.87     10.63 o 
   8  -5   2       15.94        5.93      4.26 o 
   9  -5   2       14.39       17.66     16.35 o 
  10  -5   2       17.60       34.85     14.30 o 
 -10  -4   2      186.68      132.26     95.68 o 
  -9  -4   2       23.60       13.62     13.14 o 
  -8  -4   2      120.21      116.34     44.62 o 
  -7  -4   2       15.92       29.25     19.06 o 
  -6  -4   2       85.02      105.07     21.21 o 
  -5  -4   2       57.77       59.36     10.10 o 
  -4  -4   2      136.84      136.37     11.33 o 
  -3  -4   2      178.53      190.03     18.47 o 
  -2  -4   2      571.43      611.41     14.24 o 
  -1  -4   2       48.85       53.29      9.58 o 
   0  -4   2      790.38      745.35     15.54 o 
   1  -4   2      215.07      219.55     11.82 o 
   2  -4   2      951.79      857.95     14.26 o 
   3  -4   2       28.01       32.27      4.42 o 
   4  -4   2       23.32       30.04      5.53 o 
   5  -4   2       59.33       57.23     12.04 o 
   6  -4   2        4.53        5.22      3.97 o 
   7  -4   2       71.52       61.21      8.60 o 
   8  -4   2       75.97       68.15     36.02 o 
   9  -4   2       38.08       18.22     10.91 o 
  10  -4   2      140.28      153.67     23.45 o 
 -10  -3   2       10.65        5.13     11.81 o 
  -9  -3   2      136.76      131.59     18.69 o 
  -8  -3   2        3.96        4.15      6.92 o 
  -7  -3   2       56.80       56.15     27.62 o 
  -6  -3   2       10.54        2.28      6.61 o 
  -5  -3   2      208.83      199.76     13.19 o 
  -4  -3   2      234.98      256.20     16.24 o 
  -3  -3   2       32.42       32.36      6.67 o 
  -2  -3   2      847.10      834.40     15.24 o 
  -1  -3   2      127.61      123.58      8.72 o 
   0  -3   2        7.67        5.26      3.52 o 
   1  -3   2      429.98      429.40      8.34 o 
   2  -3   2       56.34       52.23      4.20 o 
   3  -3   2      242.97      242.35      9.83 o 
   4  -3   2      108.93      106.07     11.25 o 
   5  -3   2       45.25       54.12      6.12 o 
   6  -3   2       44.02       36.96      6.76 o 
   7  -3   2       18.23       24.94      8.64 o 
   8  -3   2       15.86        8.79      6.98 o 
   9  -3   2       30.73        7.15     15.35 o 
  10  -3   2       19.53       22.68     15.21 o 
 -10  -2   2        4.80        7.28      9.02 o 
  -9  -2   2        9.56        8.47      6.54 o 
  -8  -2   2      240.91      229.28     42.65 o 
  -7  -2   2      548.84      546.34     89.55 o 
  -6  -2   2      107.45       87.59     39.50 o 
  -5  -2   2       68.95       68.82     18.96 o 
  -4  -2   2      433.96      505.93     49.40 o 
  -3  -2   2       71.34       75.84      6.98 o 
  -2  -2   2     1306.52     1178.99     19.60 o 
  -1  -2   2      256.65      229.25     10.62 o 
   0  -2   2       48.48       55.72      7.36 o 
   1  -2   2      190.12      175.96      7.26 o 
   2  -2   2      311.81      340.74     11.40 o 
   3  -2   2      127.50      136.92      7.15 o 
   4  -2   2     1750.87     1711.40     44.85 o 
   5  -2   2      313.74      297.75     10.03 o 
   6  -2   2      305.28      309.81     20.78 o 
   7  -2   2      980.71      988.77     73.94 o 
   8  -2   2      300.80      276.19     19.59 o 
   9  -2   2       11.93        6.97      7.13 o 
  10  -2   2        1.25        1.20      6.60 o 
 -10  -1   2        7.22       10.07      9.35 o 
  -9  -1   2        7.21        5.56      7.98 o 
  -8  -1   2       19.32       14.47     11.61 o 
  -7  -1   2       49.46       33.73     17.99 o 
  -6  -1   2      188.03      186.82     31.24 o 
  -5  -1   2      382.44      105.64     26.27 o 
  -4  -1   2     1809.72     2131.84     62.74 o 
  -3  -1   2      123.99      139.27     12.17 o 
  -2  -1   2       82.22       80.04      5.03 o 
  -1  -1   2      232.37      254.31     11.48 o 
   0  -1   2        0.85       -0.09      2.44 o 
   1  -1   2      476.43      498.89     19.78 o 
   2  -1   2     2235.59     2134.14     25.53 o 
   3  -1   2      591.39      581.34     20.74 o 
   4  -1   2      235.24      240.76     10.75 o 
   5  -1   2      131.74      129.61      8.05 o 
   6  -1   2       11.67       10.19      4.52 o 
   7  -1   2       76.00       67.82     18.45 o 
   8  -1   2      139.83      130.51     16.42 o 
   9  -1   2      187.25      185.78     21.75 o 
  10  -1   2        8.25        2.98     10.04 o 
 -10   0   2       41.92       30.89     21.58 o 
  -9   0   2       59.87       55.82     30.98 o 
  -8   0   2      103.36      109.70     19.59 o 
  -7   0   2       94.27       53.65     44.04 o 
  -6   0   2       91.84      111.14     22.82 o 
  -5   0   2      399.18      344.99     97.08 o 
  -4   0   2      177.02      210.52     24.45 o 
  -3   0   2       85.65      104.70     11.00 o 
  -2   0   2     2483.65     2430.34     36.67 o 
  -1   0   2     2832.05     2669.77     32.80 o 
   0   0   2      153.97      171.84      6.85 o 
   1   0   2     1071.63      943.59     24.40 o 
   2   0   2     9846.32    10997.92    701.77 o 
   3   0   2      309.92      312.12     13.90 o 
   4   0   2     3189.32     3335.02     66.14 o 
   5   0   2      969.26      682.15     44.05 o 
   6   0   2      549.85      541.02     22.12 o 
   7   0   2       13.28       17.36     12.13 o 
   8   0   2      111.47      126.47     42.52 o 
   9   0   2      203.24      226.66     24.15 o 
  10   0   2       15.50       13.35     13.20 o 
 -10   1   2       19.48       21.79     15.97 o 
  -9   1   2        9.04       13.37      8.51 o 
  -8   1   2      224.48      213.12     17.12 o 
  -7   1   2      137.09      131.84     54.94 o 
  -6   1   2      224.00      208.25     23.96 o 
  -5   1   2       51.05       23.51     27.15 o 
  -4   1   2      196.81      202.73     12.18 o 
  -3   1   2      450.14      431.84     18.41 o 
  -2   1   2      418.76      358.48     40.96 o 
  -1   1   2     1773.69     1773.98     32.87 o 
   0   1   2        9.31       11.52      3.83 o 
   1   1   2      478.43      451.53     27.55 o 
   2   1   2     1566.99     1475.15     43.80 o 
   4   1   2      303.91      329.29      6.67 o 
   5   1   2      488.28      551.02     28.19 o 
   6   1   2       15.51       15.88      6.28 o 
   7   1   2       59.11       49.02      7.72 o 
   8   1   2       12.65       12.68      7.85 o 
   9   1   2       79.68       87.55     17.94 o 
  10   1   2       46.57       47.03     32.37 o 
  11   1   2        3.35        4.13      8.59 o 
 -10   2   2       56.54       36.30     28.67 o 
  -9   2   2      162.60      193.69     32.39 o 
  -8   2   2       36.60       44.33     18.65 o 
  -7   2   2        2.09        1.82      9.61 o 
  -6   2   2     2334.20     2403.28    138.21 o 
  -5   2   2      183.78      189.97     20.26 o 
  -4   2   2      373.77      387.73      6.54 o 
  -3   2   2      131.40      134.97      7.99 o 
  -2   2   2      278.13      315.01     10.71 o 
  -1   2   2     2983.59     2864.33     39.93 o 
   0   2   2     9731.15    10769.33    178.67 o 
   1   2   2     1486.98     1220.58     43.86 o 
   3   2   2      685.94      687.56     13.15 o 
   4   2   2      100.88      128.87     10.72 o 
   5   2   2        2.61        1.80      1.28 o 
   6   2   2      449.62      471.43     16.89 o 
   7   2   2       30.97       28.05      6.89 o 
   8   2   2       18.84       17.63      6.73 o 
   9   2   2        1.08        3.38      6.46 o 
  10   2   2       95.99       77.71     50.07 o 
  11   2   2       25.10        4.29     17.92 o 
 -10   3   2       16.45       16.24     21.74 o 
  -9   3   2        2.05        3.38      6.77 o 
  -8   3   2      412.71      433.32     26.73 o 
  -7   3   2      126.70      120.92     49.59 o 
  -6   3   2      223.34      224.83      5.51 o 
  -5   3   2       33.72       38.75      5.48 o 
  -4   3   2      336.80      372.94     16.51 o 
  -3   3   2      868.59      862.60     21.46 o 
  -2   3   2      926.62      968.69     33.21 o 
  -1   3   2     1648.99     1352.62     49.01 o 
   0   3   2        7.50        8.79      2.37 o 
   1   3   2     5287.28     5508.08     58.57 o 
   2   3   2      724.48      704.98     18.29 o 
   3   3   2      156.41      146.36     24.68 o 
   4   3   2       37.89       53.29      6.14 o 
   5   3   2      476.66      443.33     35.15 o 
   6   3   2       35.76       39.49      4.44 o 
   7   3   2      223.96      230.95     16.07 o 
   8   3   2        5.16        7.02      5.05 o 
   9   3   2        0.15        1.61      8.50 o 
  10   3   2      133.75      133.60     30.99 o 
  11   3   2       48.64       41.94     42.74 o 
 -10   4   2       10.01        3.73     17.94 o 
  -9   4   2        3.77        4.46     10.66 o 
  -8   4   2       69.09       60.57     25.08 o 
  -7   4   2      168.13      157.85     26.05 o 
  -6   4   2        2.82        1.18      1.33 o 
  -5   4   2       50.00       45.39      4.59 o 
  -4   4   2      860.69      834.46     23.50 o 
  -3   4   2      143.63      138.29      7.04 o 
  -2   4   2     1636.47     1635.97     58.29 o 
  -1   4   2      295.03      273.91      9.31 o 
   0   4   2     2478.83     2110.50     79.44 o 
   1   4   2      694.50      660.34     10.16 o 
   2   4   2     5175.15     5090.43     84.74 o 
   3   4   2      104.44      100.71      7.37 o 
   4   4   2       47.83       52.20     10.02 o 
   5   4   2      102.90       94.61      8.62 o 
   6   4   2      317.02      342.83     94.79 o 
   7   4   2      253.17      248.30     15.80 o 
   8   4   2      126.57      118.65     31.24 o 
   9   4   2      214.53      239.71     19.48 o 
  10   4   2       20.40       29.16     22.45 o 
  11   4   2       13.07       13.86     17.99 o 
 -10   5   2       24.11       15.81     21.50 o 
  -9   5   2       37.72       55.02     48.29 o 
  -8   5   2       24.87       20.57     12.55 o 
  -7   5   2        3.93        0.24      3.35 o 
  -6   5   2       70.28       69.68     14.13 o 
  -5   5   2      186.30      185.86     12.49 o 
  -4   5   2      234.76      248.06     19.06 o 
  -3   5   2     1708.17     1791.11     64.09 o 
  -2   5   2      347.74      371.90     10.35 o 
  -1   5   2     1481.16     1466.53     27.44 o 
   0   5   2        2.10        0.98      1.43 o 
   1   5   2     2773.79     2808.01     37.01 o 
   2   5   2     4656.74     4828.55    190.03 o 
   3   5   2      138.14      135.40      8.31 o 
   4   5   2      463.94      483.41     29.95 o 
   5   5   2     1042.44     1152.30     54.45 o 
   6   5   2      537.68      555.29     25.92 o 
   7   5   2      408.44      409.20     29.50 o 
   8   5   2      149.22      131.25     29.59 o 
   9   5   2        8.52        4.15      7.40 o 
  10   5   2       96.97       70.29     56.16 o 
  11   5   2        5.90        2.60     11.88 o 
  -9   6   2       99.59       77.54     75.80 o 
  -8   6   2      134.30      182.47     56.09 o 
  -7   6   2      242.42      243.46     29.61 o 
  -6   6   2       23.07       11.39      7.29 o 
  -5   6   2      145.76      137.58      8.83 o 
  -4   6   2        9.14        7.31      2.24 o 
  -3   6   2      411.36      447.84     32.61 o 
  -2   6   2     2064.50     2066.87     55.27 o 
  -1   6   2      157.59      168.70      8.29 o 
   0   6   2      716.95      659.87     33.00 o 
   1   6   2       66.93       54.84      6.01 o 
   2   6   2       74.38       78.88     14.79 o 
   3   6   2     1574.39     1580.57     68.46 o 
   4   6   2      254.85      270.69     20.45 o 
   5   6   2       70.79       69.30      9.29 o 
   6   6   2      439.20      396.90     21.63 o 
   7   6   2      627.22      648.46     39.59 o 
   8   6   2      245.10      274.99     23.56 o 
   9   6   2       27.11       31.41     22.83 o 
  10   6   2       38.08       30.17     22.35 o 
  -9   7   2        9.79        7.20     14.28 o 
  -8   7   2       18.99        6.37     12.44 o 
  -7   7   2       16.01        7.42      7.50 o 
  -6   7   2        8.71        3.60      6.05 o 
  -5   7   2       51.32       27.30     17.12 o 
  -4   7   2       31.02       36.81     13.85 o 
  -3   7   2      207.56      175.18     42.32 o 
  -2   7   2      120.56      136.10     18.27 o 
  -1   7   2      660.80      665.51     16.61 o 
   0   7   2        1.80        2.74      1.52 o 
   1   7   2     1082.58     1148.64     64.62 o 
   2   7   2     1021.78     1014.35     28.40 o 
   3   7   2      308.77      334.93     95.18 o 
   4   7   2        2.55        7.00      4.43 o 
   5   7   2      131.46      142.87     20.73 o 
   6   7   2       10.43       12.17      6.80 o 
   7   7   2       37.21       38.73     13.24 o 
   8   7   2        0.12        2.80      5.07 o 
   9   7   2       47.70       67.58     45.03 o 
  10   7   2        1.48        9.75     10.42 o 
  -9   8   2      142.36      190.79     28.30 o 
  -8   8   2        6.54        5.62     14.41 o 
  -7   8   2       35.03       44.87     23.05 o 
  -6   8   2       15.62       13.28      6.56 o 
  -5   8   2       52.28       54.16     25.11 o 
  -4   8   2      126.17      112.22     29.96 o 
  -3   8   2       97.04       86.76     39.00 o 
  -2   8   2      290.74      314.06     19.12 o 
  -1   8   2      449.31      460.62     16.39 o 
   0   8   2      507.56      635.03     50.94 o 
   1   8   2      964.62      976.03     26.71 o 
   2   8   2     1029.02     1051.72     49.58 o 
   3   8   2      303.01      315.60     22.93 o 
   4   8   2       81.19       80.66      9.64 o 
   5   8   2       29.01       26.62     11.20 o 
   6   8   2      172.33      179.08     22.25 o 
   7   8   2      215.21      205.80     17.04 o 
   8   8   2       62.48       79.05     54.41 o 
   9   8   2      222.08      207.52     60.10 o 
  10   8   2       79.07       66.97     60.48 o 
  -8   9   2       22.55        2.71     10.08 o 
  -7   9   2       10.02        3.07      5.54 o 
  -6   9   2       44.22       21.71     12.43 o 
  -5   9   2      493.86      490.51     31.02 o 
  -4   9   2      183.50      165.49     23.37 o 
  -3   9   2      370.92      320.44     32.38 o 
  -2   9   2       95.01      101.19     19.07 o 
  -1   9   2      189.68      210.38     10.12 o 
   0   9   2        2.59        3.57      2.31 o 
   1   9   2      566.81      600.65     29.57 o 
   2   9   2       96.18      102.21     17.50 o 
   3   9   2       84.38       81.09     21.30 o 
   4   9   2       72.73       72.94     29.28 o 
   5   9   2        8.89       15.44      9.53 o 
   6   9   2       82.91       61.82     31.13 o 
   7   9   2       48.62       43.53     22.88 o 
   8   9   2       57.61       29.26     27.79 o 
   9   9   2      207.36      223.32     31.58 o 
  10   9   2       50.46       37.14     26.59 o 
  -8  10   2        8.29       18.88     13.08 o 
  -7  10   2       14.45       28.78     13.48 o 
  -6  10   2       31.37       26.83     10.79 o 
  -5  10   2       46.45       46.14     14.53 o 
  -4  10   2       46.61       37.54     11.36 o 
  -3  10   2      225.38      196.82     42.53 o 
  -2  10   2        9.62        9.02      9.42 o 
  -1  10   2      343.10      352.44      9.17 o 
   0  10   2      540.18      541.54     23.68 o 
   1  10   2      271.97      249.72     28.21 o 
   2  10   2      110.98      132.06     17.98 o 
   3  10   2      302.00      292.91     17.93 o 
   4  10   2      253.75      234.36     21.03 o 
   5  10   2      247.68      247.33     32.38 o 
   6  10   2       11.32       12.29      7.65 o 
   7  10   2      249.77      289.99     19.98 o 
   8  10   2       13.22       19.86     12.86 o 
   9  10   2       22.21       17.32     28.23 o 
  -7  11   2       38.62       51.82     20.66 o 
  -6  11   2       11.64        9.09      9.84 o 
  -5  11   2       26.01       31.57     11.93 o 
  -4  11   2       90.58       87.53     19.14 o 
  -3  11   2       27.10       43.74     20.28 o 
  -2  11   2      180.59      169.46     49.94 o 
  -1  11   2      310.41      387.73     31.46 o 
   0  11   2       34.81       30.22      5.80 o 
   1  11   2      118.94       90.17     21.39 o 
   2  11   2       92.01      108.92     23.15 o 
   3  11   2      513.18      436.71     36.26 o 
   4  11   2        3.35        4.65      5.50 o 
   5  11   2       51.70       38.01     17.08 o 
   6  11   2      188.87      166.92     27.77 o 
   7  11   2       52.60       51.46     37.77 o 
   8  11   2       46.65       22.50     32.72 o 
   9  11   2        7.57       12.79     20.59 o 
  -6  12   2      148.50      132.98     46.28 o 
  -5  12   2        6.35        9.64     10.75 o 
  -4  12   2       14.88       25.99     18.72 o 
  -3  12   2       35.45       36.39     28.81 o 
  -2  12   2       46.93       55.96     30.26 o 
  -1  12   2      139.52      131.58     70.15 o 
   0  12   2       77.15       92.70     21.98 o 
   1  12   2      302.27      330.55     22.64 o 
   2  12   2      141.48      149.66     33.27 o 
   3  12   2        8.25        5.70      5.27 o 
   4  12   2      160.25      164.06     11.96 o 
   5  12   2      187.08      165.44     17.06 o 
   6  12   2       35.76       31.92     16.03 o 
   7  12   2       44.14       35.54     22.78 o 
   8  12   2       22.31       22.06     30.32 o 
  -6  13   2       15.24        9.22     12.46 o 
  -5  13   2       30.18       42.56     22.46 o 
  -4  13   2       30.49       25.21     25.39 o 
  -3  13   2       85.61       56.84     50.22 o 
  -2  13   2      267.59      257.91     73.31 o 
  -1  13   2       20.21       23.21     31.92 o 
   0  13   2        5.03        7.24      9.95 o 
   1  13   2       28.67       26.78     14.86 o 
   2  13   2       48.95       45.13     21.73 o 
   3  13   2       68.45       57.57     26.32 o 
   4  13   2       42.57       33.07     15.65 o 
   5  13   2        7.45        4.24      6.74 o 
   6  13   2       20.07       18.18     12.77 o 
   7  13   2        3.29        7.67      8.12 o 
   8  13   2       15.65       12.97     13.86 o 
  -5  14   2       37.58       33.43     42.49 o 
  -4  14   2       65.32       50.30     42.12 o 
  -3  14   2       48.74       51.49     43.10 o 
  -2  14   2        5.14        0.78     20.72 o 
  -1  14   2       82.13       61.18     51.31 o 
   0  14   2      186.67      216.26     34.74 o 
   1  14   2      111.98       92.95     59.79 o 
   2  14   2      219.97      193.13     19.39 o 
   3  14   2        7.88        9.23      8.07 o 
   4  14   2       37.85       27.23     17.16 o 
   5  14   2       74.88       67.65     33.25 o 
   6  14   2       45.12       36.16     26.27 o 
   7  14   2       16.38       13.15     12.28 o 
  -3  15   2       84.59       45.68     52.44 o 
  -2  15   2       14.85       17.90     19.21 o 
  -1  15   2       70.53       67.32     53.19 o 
   0  15   2        2.94       12.88     15.97 o 
   1  15   2      148.32      190.01     59.43 o 
   2  15   2       37.09       41.72     21.17 o 
   3  15   2       45.16       40.45     22.69 o 
   4  15   2        1.01        6.39      7.52 o 
   5  15   2       97.80      110.28     23.00 o 
   6  15   2       48.68       15.37     44.18 o 
  -2  16   2        6.21        3.31     15.63 o 
  -1  16   2       35.01       20.90     22.86 o 
   0  16   2       52.52       58.54     37.61 o 
   1  16   2       57.17       40.77     40.99 o 
   2  16   2        3.01        1.09      6.26 o 
   3  16   2        7.16        7.28     13.84 o 
   4  16   2       15.25       14.55     13.93 o 
  -2 -14   3       24.76       25.05     24.92 o 
  -1 -14   3      116.84       93.01     95.66 o 
   0 -14   3        3.54        7.33     13.84 o 
  -4 -13   3       15.67       11.75      9.74 o 
  -3 -13   3        3.58        3.15      5.43 o 
  -2 -13   3        6.87        5.82      7.04 o 
  -1 -13   3       11.80        8.17     12.99 o 
   0 -13   3       50.56       37.97     25.46 o 
   1 -13   3        5.44        1.95      9.75 o 
   2 -13   3       91.41       62.78     52.22 o 
   3 -13   3        4.19        1.04      7.62 o 
  -6 -12   3       25.81        9.91     24.68 o 
  -5 -12   3       87.84       74.51     30.03 o 
  -3 -12   3        7.08        4.79      6.31 o 
  -2 -12   3       94.20       93.17     16.06 o 
  -1 -12   3        0.47        4.20     11.79 o 
   0 -12   3        1.87        3.46      7.57 o 
   1 -12   3       17.48        3.24     14.37 o 
   2 -12   3        4.97        5.44     11.64 o 
   3 -12   3       69.44       50.35     43.53 o 
   4 -12   3       21.11       31.98     24.08 o 
  -7 -11   3      219.17      245.45     30.89 o 
  -6 -11   3      191.50      217.13     26.72 o 
  -5 -11   3       33.19       20.83     11.28 o 
  -4 -11   3       97.54       96.07     23.12 o 
  -3 -11   3       35.08       27.95     14.87 o 
  -2 -11   3        5.25        9.30      5.27 o 
  -1 -11   3       26.05       22.09      9.23 o 
   0 -11   3       87.29       65.54     26.84 o 
   1 -11   3       11.56       15.06     20.08 o 
   2 -11   3      140.54      110.34     59.34 o 
   3 -11   3      100.58       84.45     16.20 o 
   4 -11   3       80.79       93.79     27.00 o 
   5 -11   3       17.45       19.59     15.77 o 
   6 -11   3        6.88        6.64     11.15 o 
  -7 -10   3        0.22        4.86     11.46 o 
  -6 -10   3       81.06       76.61     27.76 o 
  -5 -10   3       42.09       41.44     13.92 o 
  -4 -10   3       50.76       45.96     16.76 o 
  -3 -10   3       87.03       62.13     23.57 o 
  -2 -10   3      151.57      131.73     13.46 o 
  -1 -10   3       33.58       33.72     13.40 o 
   0 -10   3        4.17        5.58      4.59 o 
   1 -10   3      103.58       95.33     15.56 o 
   2 -10   3       25.82       16.84     15.75 o 
   3 -10   3        3.80       -1.31     12.04 o 
   4 -10   3       17.06       12.62     19.43 o 
   5 -10   3      125.33      141.46     43.70 o 
   6 -10   3       25.16       23.21     17.28 o 
  -8  -9   3        5.62       11.28     16.15 o 
  -7  -9   3       26.97       17.08     19.83 o 
  -6  -9   3       38.17       48.95     28.22 o 
  -5  -9   3       35.02       41.34     18.37 o 
  -4  -9   3      141.51      153.45     15.66 o 
  -3  -9   3      157.99      177.74     19.71 o 
  -2  -9   3     2620.81     2618.51    135.13 o 
  -1  -9   3       16.17       19.82      9.06 o 
   0  -9   3      425.03      388.27     30.80 o 
   1  -9   3      166.64      176.58     21.50 o 
   2  -9   3      193.06      214.82     16.41 o 
   3  -9   3        9.81        7.48     15.70 o 
   4  -9   3      103.86       72.21     40.99 o 
   5  -9   3      222.00      226.55     25.67 o 
   6  -9   3       34.52       33.94     33.12 o 
   7  -9   3      149.89      186.05     24.32 o 
  -9  -8   3       10.90       13.97     15.52 o 
  -8  -8   3       57.62       55.01     36.06 o 
  -7  -8   3       33.21       45.45     29.39 o 
  -6  -8   3      228.41      241.49     13.42 o 
  -5  -8   3        6.34        4.12      5.26 o 
  -4  -8   3       59.65       68.42     26.99 o 
  -3  -8   3       66.97       71.21     20.70 o 
  -2  -8   3       82.31       83.23     33.72 o 
  -1  -8   3      930.41      887.89     38.75 o 
   0  -8   3        0.19        5.08      6.73 o 
   1  -8   3      400.47      372.63     31.90 o 
   2  -8   3      203.54      212.56     17.81 o 
   3  -8   3      104.44       82.65     49.50 o 
   4  -8   3        5.44        8.73      8.35 o 
   5  -8   3       19.28       20.46     10.62 o 
   6  -8   3        5.43        4.11      9.13 o 
   7  -8   3       34.26       24.28     18.01 o 
   8  -8   3        7.98        5.11      6.73 o 
  -9  -7   3       39.69       36.34     32.61 o 
  -8  -7   3      210.80      237.48     28.27 o 
  -7  -7   3      315.74      299.01     32.97 o 
  -6  -7   3       29.75       30.78     14.03 o 
  -5  -7   3       62.44       79.98     18.06 o 
  -4  -7   3      138.90      156.57     16.67 o 
  -3  -7   3      203.96      204.51     21.31 o 
  -2  -7   3       61.64       70.61     31.49 o 
  -1  -7   3      214.04      202.16     23.42 o 
   0  -7   3     3082.11     3311.19    161.93 o 
   1  -7   3      278.05      283.23     19.42 o 
   2  -7   3      616.91      627.88     17.27 o 
   3  -7   3      493.09      475.87     38.50 o 
   4  -7   3      564.67      517.42     56.46 o 
   5  -7   3      340.21      414.02     24.14 o 
   6  -7   3       27.98       19.10     10.15 o 
   7  -7   3       42.93       45.25     33.21 o 
   8  -7   3      172.69      167.43     16.10 o 
  -9  -6   3       17.78        8.08     11.37 o 
  -8  -6   3       19.34       14.39     28.23 o 
  -7  -6   3       98.27      114.13     64.05 o 
  -6  -6   3        5.11        4.34      4.95 o 
  -5  -6   3      720.93      719.97     55.66 o 
  -4  -6   3      290.56      299.03     16.70 o 
  -3  -6   3      743.03      726.30     53.87 o 
  -2  -6   3     2301.16     2407.67    134.37 o 
  -1  -6   3       78.35       82.34     16.45 o 
   0  -6   3        0.72        2.89      5.20 o 
   1  -6   3      155.43      182.14     14.69 o 
   2  -6   3       60.83       61.03      5.20 o 
   3  -6   3      253.63      224.17     15.64 o 
   4  -6   3     1015.20      918.47    103.31 o 
   5  -6   3      224.82      238.16     32.98 o 
   6  -6   3      597.34      559.26     25.33 o 
   7  -6   3       42.56       24.97     16.31 o 
   8  -6   3       39.59       24.15     22.61 o 
 -10  -5   3        2.93        8.99     19.99 o 
  -9  -5   3      128.57      138.19     20.20 o 
  -8  -5   3        3.67        9.39     14.55 o 
  -6  -5   3        3.70        2.42      3.22 o 
  -5  -5   3      246.27      226.89     11.89 o 
  -4  -5   3       12.85       14.46     11.47 o 
  -3  -5   3      114.06      157.98     17.88 o 
  -2  -5   3      356.54      387.86     27.74 o 
  -1  -5   3      347.23      367.53     25.43 o 
   0  -5   3      974.16      986.93     27.39 o 
   1  -5   3       68.76       68.65      8.33 o 
   2  -5   3      253.28      249.13     10.91 o 
   3  -5   3      816.13      762.66     26.88 o 
   4  -5   3      203.67      246.30     21.43 o 
   5  -5   3      619.77      627.43     49.94 o 
   6  -5   3      126.77      149.51     19.45 o 
   7  -5   3        3.39        8.66      9.17 o 
   8  -5   3        1.29        2.24      6.17 o 
 -10  -4   3        7.33        5.68     11.38 o 
  -9  -4   3      205.98      229.25     18.51 o 
  -8  -4   3      107.19       94.89     45.66 o 
  -7  -4   3      182.56      209.53     61.95 o 
  -6  -4   3       24.77       17.02      8.84 o 
  -5  -4   3      170.80      174.66     11.80 o 
  -4  -4   3       17.72       16.48      7.38 o 
  -3  -4   3       78.54       81.49     11.06 o 
  -2  -4   3      924.70     1016.53     35.19 o 
  -1  -4   3      481.68      533.37     16.24 o 
   0  -4   3        4.02        8.24      3.89 o 
   1  -4   3      252.60      242.40     13.89 o 
   2  -4   3      548.35      616.30     16.94 o 
   3  -4   3      103.15      108.41      9.53 o 
   4  -4   3      112.88      112.95      5.92 o 
   5  -4   3        4.16        3.65      2.75 o 
   6  -4   3       32.32       21.62      7.24 o 
   7  -4   3       69.58       61.41     25.08 o 
   8  -4   3       23.00       17.51      8.33 o 
 -10  -3   3       48.54       39.75     27.36 o 
  -9  -3   3      249.32      275.05     23.81 o 
  -8  -3   3       54.48       49.70     26.02 o 
  -7  -3   3       14.02       27.43     17.99 o 
  -6  -3   3      576.79      570.58     41.44 o 
  -5  -3   3       90.88      103.34     16.80 o 
  -4  -3   3        6.00        6.68      2.92 o 
  -3  -3   3      616.32      614.05     20.13 o 
  -2  -3   3      532.51      542.65     12.19 o 
  -1  -3   3      300.15      296.38     17.91 o 
   0  -3   3     3855.51     4011.29     76.71 o 
   1  -3   3      187.16      183.46     13.55 o 
   2  -3   3      676.34      685.02     11.87 o 
   3  -3   3      199.94      221.74     12.46 o 
   4  -3   3        6.11        5.81      2.56 o 
   5  -3   3       74.10       74.03     11.15 o 
   6  -3   3      379.08      390.20     26.98 o 
   7  -3   3       63.48       57.91      7.26 o 
   8  -3   3       34.21       28.72     10.64 o 
   9  -3   3      359.33      377.26     33.13 o 
  10  -3   3      119.83      154.94     21.09 o 
 -10  -2   3       27.05       18.81     10.07 o 
  -9  -2   3       64.09       55.82     24.09 o 
  -8  -2   3       16.75       10.01      7.76 o 
  -7  -2   3        5.69        8.51      8.37 o 
  -6  -2   3       89.61       92.78     68.11 o 
  -5  -2   3      178.39      161.74     13.41 o 
  -4  -2   3       55.15       59.08      9.64 o 
  -3  -2   3      293.35      287.71     11.39 o 
  -2  -2   3       14.63       10.91      4.25 o 
  -1  -2   3      653.85      650.63     13.90 o 
   0  -2   3        1.69        2.68      2.44 o 
   1  -2   3       62.43       63.72      5.36 o 
   2  -2   3      880.20      863.78     15.59 o 
   3  -2   3      102.77      100.86      5.80 o 
   4  -2   3      112.30      130.96     10.83 o 
   5  -2   3       50.86       62.64      5.92 o 
   6  -2   3       34.78       36.83      5.11 o 
   7  -2   3      148.00      147.74     12.47 o 
   8  -2   3        5.77        5.28      5.29 o 
   9  -2   3       70.42       55.79     13.20 o 
  10  -2   3       17.59       12.19      9.44 o 
 -10  -1   3        4.71        8.79     10.24 o 
  -9  -1   3       18.23       20.84     12.26 o 
  -8  -1   3      156.83      217.80     26.65 o 
  -7  -1   3       59.57       65.90     29.87 o 
  -6  -1   3      124.20      112.61     52.19 o 
  -5  -1   3       10.06        5.82     10.91 o 
  -4  -1   3      174.58      190.79     16.44 o 
  -3  -1   3        2.31        1.56      1.75 o 
  -2  -1   3     1479.30     1389.69     31.86 o 
  -1  -1   3      276.74      347.35     13.64 o 
   0  -1   3     6384.92     6515.19    103.49 o 
   1  -1   3       82.27       78.79      4.63 o 
   2  -1   3     1483.77     1404.05     30.32 o 
   3  -1   3      124.34      123.07      7.03 o 
   4  -1   3      216.13      223.67      9.39 o 
   5  -1   3      474.64      487.70     17.86 o 
   6  -1   3      498.96      499.13     29.74 o 
   7  -1   3      150.43      151.32     17.52 o 
   8  -1   3      315.34      321.92     36.34 o 
   9  -1   3       87.38       68.27     17.13 o 
  10  -1   3       16.34       20.34      9.46 o 
 -10   0   3       58.66       52.22     38.96 o 
  -9   0   3       20.61       16.29     14.25 o 
  -8   0   3       86.45       76.73     42.57 o 
  -7   0   3      276.72      291.99     41.87 o 
  -6   0   3      145.15      138.98     15.27 o 
  -5   0   3      351.19      355.63     24.40 o 
  -4   0   3      261.98      313.11     31.90 o 
  -3   0   3      754.47      780.16     17.07 o 
  -2   0   3      146.22      140.15      6.15 o 
  -1   0   3      624.46      556.21      9.99 o 
   0   0   3        0.49        2.45      2.10 o 
   1   0   3      112.14      101.91      5.13 o 
   2   0   3      147.63      142.97      5.54 o 
   3   0   3       98.81      106.01      6.22 o 
   4   0   3      568.81      598.58     12.90 o 
   5   0   3     1267.38     1313.99     49.32 o 
   6   0   3     1757.31     1882.17     76.24 o 
   7   0   3      533.91      604.69     54.32 o 
   8   0   3      122.10      115.12     16.90 o 
   9   0   3       76.80       78.21     21.42 o 
  10   0   3       30.39       23.08     16.41 o 
 -10   1   3       14.70        9.58      5.44 o 
  -9   1   3        8.52        5.99      6.15 o 
  -8   1   3      230.24      238.90     84.65 o 
  -7   1   3      569.81      572.28     47.85 o 
  -6   1   3       86.11       83.96     25.92 o 
  -5   1   3      120.79      109.88     14.46 o 
  -4   1   3      844.27      899.18     58.90 o 
  -3   1   3       29.63       30.03      5.15 o 
  -2   1   3     3334.32     3370.46     48.14 o 
  -1   1   3     1363.24     1132.56     20.38 o 
   1   1   3     3019.03     2674.85     46.84 o 
   2   1   3     2139.68     2184.28     31.86 o 
   3   1   3      762.22      891.99     17.58 o 
   4   1   3     3548.94     3627.08    118.86 o 
   5   1   3     1209.57     1240.30     49.29 o 
   6   1   3      413.29      401.60     17.21 o 
   7   1   3      364.74      312.55     27.51 o 
   8   1   3      835.61      807.87    101.19 o 
   9   1   3      249.24      267.89     30.44 o 
  10   1   3       31.65       39.34     28.57 o 
  11   1   3        6.61        4.18      6.84 o 
 -10   2   3       42.18       43.92     23.20 o 
  -9   2   3        2.17        6.27      6.79 o 
  -8   2   3       95.66       82.89     42.92 o 
  -7   2   3      520.78      509.29     41.62 o 
  -6   2   3      254.43      246.40     15.80 o 
  -5   2   3       21.30       24.49     12.11 o 
  -4   2   3      171.85      172.03     16.94 o 
  -3   2   3      191.98      184.26     40.99 o 
  -2   2   3      331.86      295.48     41.71 o 
  -1   2   3     3457.84     3078.49     53.99 o 
   0   2   3        9.35       12.67      4.65 o 
   1   2   3     2987.75     2968.16     51.89 o 
   2   2   3      290.94      270.99     40.84 o 
   3   2   3      490.91      505.92     13.37 o 
   4   2   3       18.86       23.65      4.37 o 
   5   2   3      491.90      520.86     16.77 o 
   6   2   3       18.40       17.56      4.75 o 
   7   2   3       59.69       37.48     10.07 o 
   8   2   3       23.31       29.97      8.53 o 
   9   2   3        0.32        3.95      4.73 o 
  10   2   3      118.26      123.20     15.67 o 
  11   2   3       68.64       87.05     30.04 o 
 -10   3   3        0.42        5.53     12.13 o 
  -9   3   3        0.01        3.67      7.38 o 
  -8   3   3      202.55      206.92     18.19 o 
  -7   3   3      162.04      152.92     21.15 o 
  -6   3   3       16.50       16.41     11.44 o 
  -5   3   3       30.81       27.14      6.70 o 
  -4   3   3      473.90      508.63     18.09 o 
  -3   3   3     1403.68     1380.83     25.85 o 
  -2   3   3      640.88      634.35      9.93 o 
  -1   3   3     4603.11     4374.05     53.95 o 
   0   3   3       24.27       40.06      3.71 o 
   1   3   3     5760.46     6011.49    181.09 o 
   2   3   3      464.75      517.61     13.87 o 
   3   3   3        2.57        3.36      2.15 o 
   4   3   3       44.05       39.80      6.11 o 
   5   3   3      366.75      374.62     22.73 o 
   6   3   3       11.26       16.10      4.84 o 
   7   3   3      453.04      448.51     33.16 o 
   8   3   3      164.53      172.39     18.84 o 
   9   3   3       79.13       77.15     34.45 o 
  10   3   3       84.90       88.48     27.07 o 
  11   3   3        4.57        0.40      6.26 o 
 -10   4   3       29.36       10.17     21.83 o 
  -9   4   3       22.49        7.51     17.12 o 
  -8   4   3       78.59       72.41     12.69 o 
  -7   4   3       88.82       91.58     23.20 o 
  -6   4   3      282.28      280.54     16.98 o 
  -5   4   3      123.56      119.43      5.47 o 
  -4   4   3       18.97       13.29      3.79 o 
  -3   4   3     1063.37     1057.22     45.79 o 
  -2   4   3       78.78       86.58      5.63 o 
  -1   4   3       50.89       50.27      3.11 o 
   0   4   3        5.32        3.77      2.22 o 
   1   4   3      276.08      191.83      9.29 o 
   2   4   3      971.64      959.37     16.63 o 
   3   4   3      137.02      130.52      8.16 o 
   4   4   3      124.06       91.65     12.27 o 
   5   4   3      159.54      150.13     12.45 o 
   6   4   3      404.90      444.13     21.04 o 
   7   4   3       14.80        9.02      3.59 o 
   8   4   3       13.78       11.44      5.22 o 
   9   4   3       70.08       63.68     46.42 o 
  10   4   3      111.75      135.73     30.25 o 
  11   4   3        9.17        6.73     14.66 o 
 -10   5   3       33.31       48.49     46.38 o 
  -9   5   3       38.68       34.81     40.98 o 
  -8   5   3       43.06       22.26     22.35 o 
  -7   5   3       85.06       77.92     16.25 o 
  -6   5   3      339.44      308.06     22.53 o 
  -5   5   3       37.69       30.28      5.11 o 
  -4   5   3      665.05      691.54     21.39 o 
  -3   5   3       23.30       26.31      6.43 o 
  -2   5   3      292.04      322.89     29.73 o 
  -1   5   3     1519.79     1489.11     28.21 o 
   0   5   3     1156.34     1167.09     30.29 o 
   1   5   3      212.95      164.08     20.06 o 
   2   5   3     1473.89     1544.71     54.15 o 
   3   5   3        9.89        6.32      2.80 o 
   4   5   3      389.89      415.13     27.35 o 
   5   5   3      810.42      841.29     32.89 o 
   6   5   3       47.10       41.90     14.07 o 
   7   5   3      279.07      296.55     14.00 o 
   8   5   3       21.81       15.01      6.55 o 
   9   5   3        8.75        5.80     12.19 o 
  10   5   3       23.44      167.58     29.47 o 
  11   5   3        4.98        7.37      7.00 o 
  -9   6   3      105.39       49.89     37.65 o 
  -8   6   3       91.93       68.74     56.34 o 
  -7   6   3      240.10      230.78     39.59 o 
  -6   6   3       20.41       16.38      5.94 o 
  -5   6   3      158.63      151.71      9.00 o 
  -4   6   3      116.10      101.87      4.53 o 
  -3   6   3     2450.82     2564.73     91.99 o 
  -2   6   3      736.33      853.90     51.75 o 
  -1   6   3      648.86      727.76     10.87 o 
   0   6   3        4.70        5.26      1.97 o 
   1   6   3       16.36       18.61      4.25 o 
   2   6   3      642.73      690.68     27.28 o 
   3   6   3      157.70      188.96     10.91 o 
   4   6   3      412.91      448.89     30.58 o 
   5   6   3       91.11       85.37     12.91 o 
   6   6   3      136.81      140.97     10.95 o 
   7   6   3       19.29        9.45      8.18 o 
   8   6   3       47.69       36.28     13.81 o 
   9   6   3      153.59      130.16     35.17 o 
  10   6   3       15.15       16.37     13.61 o 
  11   6   3       85.83       80.59     23.11 o 
  -9   7   3       39.26       36.47     28.39 o 
  -8   7   3       12.45       11.48     18.17 o 
  -7   7   3       30.25       38.29     66.84 o 
  -6   7   3       90.27       87.42      9.04 o 
  -5   7   3       20.46       16.31      4.49 o 
  -4   7   3      635.41      672.45     24.87 o 
  -3   7   3      446.10      427.80     20.35 o 
  -2   7   3       15.38       20.97      4.66 o 
  -1   7   3       69.88       74.56     12.42 o 
   0   7   3      495.50      513.38     14.25 o 
   1   7   3      131.56      175.36     11.24 o 
   2   7   3     1676.53     1690.49     40.71 o 
   3   7   3      620.24      690.62     22.30 o 
   4   7   3      109.18      114.82     12.61 o 
   5   7   3      141.10      147.59     18.73 o 
   6   7   3       52.68       54.12      7.20 o 
   7   7   3       46.10       39.46     12.60 o 
   8   7   3       59.24       74.43     56.28 o 
   9   7   3       19.59       13.15     18.72 o 
  10   7   3        9.84        9.79     15.28 o 
  -9   8   3        1.66        4.26     11.84 o 
  -8   8   3       41.68       25.63     25.86 o 
  -7   8   3       81.12       17.00     25.69 o 
  -6   8   3       75.37       63.38     21.50 o 
  -5   8   3      117.71      117.87     21.96 o 
  -4   8   3        8.13       11.50     15.31 o 
  -3   8   3       32.94       39.46     21.14 o 
  -2   8   3       47.12       51.49      6.71 o 
  -1   8   3      195.36      199.52     12.76 o 
   0   8   3        2.16        1.20      0.94 o 
   1   8   3      173.40      226.79     29.09 o 
   2   8   3       99.92      107.99     11.73 o 
   3   8   3      122.96      117.44     11.42 o 
   4   8   3      133.78      130.15     19.73 o 
   5   8   3      384.88      389.52     25.72 o 
   6   8   3       20.92       26.95      8.88 o 
   7   8   3        7.70        7.36      4.64 o 
   8   8   3       24.80       26.96     16.39 o 
   9   8   3        8.07       10.75     20.65 o 
  10   8   3       17.13        7.08     15.10 o 
  -8   9   3       74.56       37.26     51.33 o 
  -7   9   3        8.87       -0.98     11.42 o 
  -6   9   3       83.07       62.85     10.26 o 
  -5   9   3      368.39      384.28     71.33 o 
  -4   9   3      377.56      366.68     31.66 o 
  -3   9   3       33.68       36.41     12.28 o 
  -2   9   3      257.09      196.15     64.23 o 
  -1   9   3       72.08       84.37      6.65 o 
   0   9   3       53.43       62.24      6.22 o 
   1   9   3      267.82      294.74     33.05 o 
   2   9   3      198.34      183.19      9.28 o 
   3   9   3      426.04      441.27     22.42 o 
   4   9   3       27.05       32.43      8.44 o 
   5   9   3      330.33      291.07     24.75 o 
   6   9   3      186.45      181.46     18.66 o 
   7   9   3       76.71       62.92     11.68 o 
   8   9   3        1.64       -3.24     16.12 o 
   9   9   3       37.67       43.14     30.50 o 
  10   9   3      144.66      178.95     33.50 o 
  -8  10   3       55.63       38.57     38.43 o 
  -7  10   3       55.41       38.63     33.55 o 
  -6  10   3       55.25       31.11     20.55 o 
  -5  10   3       25.57       18.65     11.12 o 
  -4  10   3       15.80       13.60      7.98 o 
  -3  10   3       82.06       60.22     16.86 o 
  -2  10   3       21.06       23.32      8.42 o 
  -1  10   3      701.61      707.40     29.63 o 
   0  10   3        6.02        5.46      3.17 o 
   1  10   3      629.49      558.15     34.59 o 
   2  10   3      219.85      189.04     21.42 o 
   3  10   3        2.38        0.62      6.77 o 
   4  10   3       42.83       29.56     15.00 o 
   5  10   3       58.16       60.05     26.52 o 
   6  10   3      141.09      131.37     20.63 o 
   7  10   3       14.43       17.41     12.20 o 
   8  10   3       11.28       11.55     13.48 o 
   9  10   3       75.18       99.96     21.69 o 
  -7  11   3       89.24      106.06     26.38 o 
  -6  11   3       47.41       52.01     19.96 o 
  -5  11   3       66.37       49.91     22.26 o 
  -4  11   3       65.91       66.09     14.67 o 
  -3  11   3      100.03       91.26     17.01 o 
  -2  11   3      100.71       98.70     19.55 o 
  -1  11   3      573.79      530.66     45.12 o 
   0  11   3     1051.55     1132.87     72.89 o 
   1  11   3      548.48      514.00     32.09 o 
   2  11   3       10.90        9.86      9.39 o 
   3  11   3      144.76      156.75     31.78 o 
   4  11   3       80.87      108.11     35.05 o 
   5  11   3      183.43      159.23     23.99 o 
   6  11   3       59.94       69.00     14.95 o 
   7  11   3       29.07       28.64     17.62 o 
   8  11   3       22.82       17.12     31.92 o 
   9  11   3        6.58        7.82      8.73 o 
  -7  12   3      250.40      291.73     37.24 o 
  -6  12   3       20.62       19.73      9.73 o 
  -5  12   3       41.01       24.09     16.41 o 
  -4  12   3       25.30       41.24     13.93 o 
  -3  12   3      102.63       92.53     62.77 o 
  -2  12   3       28.84       26.72     21.17 o 
  -1  12   3      362.27      360.45     35.60 o 
   0  12   3        5.53        6.73      5.45 o 
   1  12   3      934.83      966.88     83.97 o 
   2  12   3      134.71      109.05     15.88 o 
   3  12   3      119.93      109.94     13.19 o 
   4  12   3      124.18      122.77     16.34 o 
   5  12   3       57.45       60.55     25.34 o 
   6  12   3       17.09       18.04     11.04 o 
   7  12   3       17.23       10.94      9.98 o 
   8  12   3        0.71        2.71     13.84 o 
   9  12   3        7.72        5.57     12.24 o 
  -6  13   3        0.91        4.94      6.33 o 
  -5  13   3        4.93        5.04      9.53 o 
  -4  13   3        9.42        6.04     11.06 o 
  -3  13   3      128.22      129.09     19.34 o 
  -2  13   3       56.00       48.48     26.35 o 
  -1  13   3       55.95       44.79     30.17 o 
   0  13   3      336.09      289.72     17.87 o 
   1  13   3       48.47       64.89     26.37 o 
   2  13   3       53.65       59.54     13.41 o 
   3  13   3       36.02       31.58     12.99 o 
   4  13   3      329.81      349.92     23.33 o 
   5  13   3       21.57       39.87     18.97 o 
   6  13   3       46.36       49.00     21.48 o 
   7  13   3       17.76       12.78      8.14 o 
   8  13   3        5.81        4.73      8.97 o 
  -5  14   3       21.66       16.50     19.97 o 
  -4  14   3       36.01       38.78     42.23 o 
  -3  14   3      149.82      142.80     17.72 o 
  -2  14   3      258.92      294.59     31.26 o 
  -1  14   3       89.38       70.82     33.98 o 
   0  14   3        2.35        3.29     16.23 o 
   1  14   3       65.38       44.43     18.80 o 
   2  14   3      208.83      210.66     26.89 o 
   3  14   3       36.44       45.06     16.40 o 
   4  14   3       46.96       46.45     23.15 o 
   5  14   3        8.01        2.91      5.58 o 
   6  14   3       23.00       18.45     12.04 o 
   7  14   3      115.48      123.87     18.09 o 
  -4  15   3       58.33       34.59     34.28 o 
  -3  15   3        2.74       -0.09      9.46 o 
  -2  15   3       37.28       35.16     25.46 o 
  -1  15   3       35.74       28.54     20.44 o 
   0  15   3       76.95       58.59     43.97 o 
   1  15   3       23.44       14.30     15.99 o 
   2  15   3       36.73       45.67     41.21 o 
   3  15   3       26.57       17.58     10.87 o 
   4  15   3       26.20       24.66     12.66 o 
   5  15   3       28.41       22.32     22.21 o 
   6  15   3      172.37      209.10     21.81 o 
  -2  16   3      151.79      162.53     19.72 o 
  -1  16   3       10.37        7.00     13.35 o 
   0  16   3        0.73        3.82     15.37 o 
   1  16   3       71.01       64.94     42.86 o 
   2  16   3        6.51       12.79     12.79 o 
   3  16   3       14.88       18.32     16.95 o 
   4  16   3        0.51        7.75     10.08 o 
   5  16   3       34.28       22.29     18.66 o 
   1  17   3       22.56       11.79     21.46 o 
   2  17   3        6.86        2.33      8.22 o 
  -3 -13   4       99.22       94.76     41.07 o 
  -2 -13   4       18.64       11.70     13.61 o 
  -1 -13   4       15.90        6.04     18.21 o 
   0 -13   4        0.30        4.75      6.02 o 
   1 -13   4        6.64        5.53      9.95 o 
   2 -13   4       14.41        3.18     11.68 o 
  -5 -12   4       18.72       11.61      8.61 o 
  -4 -12   4       14.35       10.75     10.20 o 
  -3 -12   4       21.24       22.87     14.12 o 
  -2 -12   4       11.13        4.96      8.29 o 
  -1 -12   4       81.94       72.46     52.84 o 
   0 -12   4        2.75        2.98      6.17 o 
   1 -12   4       65.50       49.81     39.55 o 
   2 -12   4       15.49       13.06     13.01 o 
   3 -12   4        1.61       13.37     20.16 o 
   4 -12   4       62.48       45.90     45.94 o 
  -6 -11   4       24.51       16.52     21.06 o 
  -5 -11   4       28.30       20.35     12.57 o 
  -4 -11   4      341.93      373.61     28.00 o 
  -3 -11   4       11.93       13.08      7.84 o 
  -2 -11   4        6.30       10.33      6.70 o 
  -1 -11   4       44.28       36.18     17.36 o 
   0 -11   4        0.21        3.86      9.33 o 
   1 -11   4       20.47       28.45     16.48 o 
   2 -11   4       43.58       49.29     28.61 o 
   3 -11   4       52.75       52.78     34.61 o 
   4 -11   4       70.03       56.01     30.99 o 
   5 -11   4       38.94       33.43     26.90 o 
  -7 -10   4       23.09       15.24     19.23 o 
  -6 -10   4       16.84        2.51     20.26 o 
  -5 -10   4       60.40       51.32     27.86 o 
  -4 -10   4        4.69        2.39      4.64 o 
  -3 -10   4       11.64        6.62      5.85 o 
  -2 -10   4      327.97      324.95     18.15 o 
  -1 -10   4       82.61       87.89     23.26 o 
   0 -10   4       28.58       27.49      6.06 o 
   1 -10   4        8.70        4.62      8.31 o 
   2 -10   4        9.61        4.09      7.08 o 
   3 -10   4       50.38       45.52     32.70 o 
   4 -10   4      162.84      172.01     24.77 o 
   5 -10   4       24.70        9.35     18.81 o 
   6 -10   4       40.38       41.74     39.23 o 
  -7  -9   4       38.61       42.56     27.01 o 
  -6  -9   4        3.50        3.71     11.33 o 
  -5  -9   4       29.30       28.68     15.00 o 
  -4  -9   4       19.05       11.06      9.89 o 
  -3  -9   4        9.79       11.73      7.19 o 
  -2  -9   4       63.50       70.29     27.98 o 
  -1  -9   4      166.82      161.98     31.08 o 
   0  -9   4       18.30       18.69      7.65 o 
   1  -9   4      152.93      131.14     15.35 o 
   2  -9   4      244.71      242.45     25.52 o 
   3  -9   4      195.68      218.25     22.82 o 
   4  -9   4        9.05        4.66      9.82 o 
   5  -9   4       97.44       90.61     54.54 o 
   6  -9   4        9.75       16.50     22.10 o 
   7  -9   4       10.23        6.29     13.17 o 
  -8  -8   4        0.22       11.33     10.48 o 
  -7  -8   4        5.82        4.37     11.26 o 
  -6  -8   4      116.03      121.82     30.93 o 
  -5  -8   4       31.95       30.63     13.64 o 
  -4  -8   4      710.68      711.20     43.56 o 
  -3  -8   4       64.58       56.87     21.50 o 
  -2  -8   4      205.44      219.88     22.32 o 
  -1  -8   4       26.57       37.82     14.78 o 
   0  -8   4      494.44      466.58     39.86 o 
   1  -8   4       16.76       21.60     10.32 o 
   2  -8   4     2581.31     2644.29    139.82 o 
   3  -8   4      289.83      294.51     58.04 o 
   4  -8   4      141.50      132.18     66.79 o 
   5  -8   4        1.33        5.42     10.79 o 
   6  -8   4       50.83       49.99     31.81 o 
   7  -8   4       29.08       32.54     29.50 o 
   8  -8   4        7.17        6.71      5.93 o 
  -8  -7   4      212.04      228.33     27.65 o 
  -7  -7   4       77.62       63.46     33.17 o 
  -6  -7   4      278.73      325.43     46.97 o 
  -5  -7   4       30.95       35.72     14.67 o 
  -4  -7   4      242.33      232.98     18.40 o 
  -3  -7   4      585.47      548.68     42.89 o 
  -2  -7   4      237.50      242.45     30.02 o 
  -1  -7   4        7.19        5.59      8.60 o 
   0  -7   4        1.49        3.81      5.58 o 
   1  -7   4      461.65      425.91     14.80 o 
   2  -7   4       84.55       72.56     13.46 o 
   3  -7   4       81.76      105.78     20.00 o 
   4  -7   4       36.82       36.92     16.84 o 
   5  -7   4       29.95       21.88     13.73 o 
   6  -7   4       59.23       41.75     25.97 o 
   7  -7   4        6.45        2.44     10.10 o 
   8  -7   4        3.99        8.55     11.06 o 
  -9  -6   4       64.72       21.03     21.24 o 
  -8  -6   4       18.01       20.94     24.01 o 
  -7  -6   4       43.47       65.49     43.23 o 
  -6  -6   4      149.02      153.19     19.42 o 
  -5  -6   4      126.85      110.96     15.48 o 
  -4  -6   4      878.33      857.17     71.75 o 
  -3  -6   4       32.55       26.27     13.45 o 
  -2  -6   4      160.07      183.97     23.15 o 
  -1  -6   4       71.10       92.09     18.19 o 
   0  -6   4      142.71      172.56     26.70 o 
   1  -6   4      147.69      142.22     14.06 o 
   2  -6   4       54.57       58.40     11.41 o 
   3  -6   4      175.45      208.50     17.36 o 
   4  -6   4       11.05        3.79      3.24 o 
   5  -6   4      118.45      118.38     18.16 o 
   6  -6   4       32.85       21.64     21.46 o 
   7  -6   4       14.54       15.90     14.46 o 
   8  -6   4       15.28        8.33      8.99 o 
  -9  -5   4        7.18        4.58      5.06 o 
  -8  -5   4        4.10        3.58      7.84 o 
  -7  -5   4      107.58      105.75     54.61 o 
  -6  -5   4       73.14       88.14     13.03 o 
  -5  -5   4      199.63      269.86     30.57 o 
  -4  -5   4      461.91      478.38     40.20 o 
  -3  -5   4      626.66      658.10     36.85 o 
  -2  -5   4       17.33       20.44      9.82 o 
  -1  -5   4       17.35       24.09      8.11 o 
   0  -5   4        5.65        3.80      4.83 o 
   1  -5   4       27.93       18.03      7.27 o 
   2  -5   4     1887.51     1915.99     63.90 o 
   3  -5   4      327.79      314.88     10.74 o 
   4  -5   4       38.36       32.40      7.55 o 
   5  -5   4      159.53      200.43     30.69 o 
   6  -5   4      455.31      478.00     23.59 o 
   7  -5   4      319.07      300.46     17.46 o 
   8  -5   4       80.86       97.35     27.84 o 
  -9  -4   4      104.29      117.05     27.07 o 
  -8  -4   4      175.50      182.46     30.58 o 
  -7  -4   4      146.96      174.43     24.64 o 
  -6  -4   4        3.55        2.79      3.29 o 
  -5  -4   4       39.33       46.51     12.91 o 
  -4  -4   4       56.20       60.92     20.39 o 
  -3  -4   4      737.14      763.33     37.57 o 
  -2  -4   4      819.48      833.80     40.97 o 
  -1  -4   4      921.13     1000.38     36.38 o 
   0  -4   4     3116.92     3373.40    139.28 o 
   1  -4   4      923.88      976.48     27.01 o 
   2  -4   4      412.76      432.98     19.14 o 
   3  -4   4      789.62      791.98     27.93 o 
   4  -4   4      103.93       94.81     13.17 o 
   5  -4   4      165.50      153.51     10.13 o 
   6  -4   4        1.96        2.32      2.39 o 
   7  -4   4      161.87      202.25     18.46 o 
   8  -4   4      117.93      116.05     15.58 o 
 -10  -3   4        7.04        7.30      7.62 o 
  -9  -3   4       48.68       25.54     18.73 o 
  -8  -3   4        6.34        3.54      6.57 o 
  -7  -3   4      272.00      265.27     25.64 o 
  -6  -3   4       68.69       58.59     10.98 o 
  -5  -3   4       10.13        8.78      3.16 o 
  -4  -3   4       44.06       43.45     11.31 o 
  -3  -3   4      379.33      371.18     16.75 o 
  -2  -3   4      703.99      753.67     26.96 o 
  -1  -3   4       58.58       69.93     11.22 o 
   0  -3   4        3.49        2.95      2.60 o 
   1  -3   4      483.10      543.54     14.40 o 
   2  -3   4      764.18      839.75     22.31 o 
   3  -3   4       74.37       75.15      8.45 o 
   4  -3   4       10.59        9.64      3.09 o 
   5  -3   4       63.23       69.36     10.97 o 
   6  -3   4        6.46        5.11      4.54 o 
   7  -3   4      486.24      466.58     14.01 o 
 -10  -2   4      128.19      153.78     23.61 o 
  -9  -2   4      146.95      122.75     55.87 o 
  -8  -2   4      325.66      350.17     61.50 o 
  -7  -2   4       18.45       14.62      6.76 o 
  -6  -2   4       20.51       27.68     17.68 o 
  -5  -2   4      191.26      187.43     15.04 o 
  -4  -2   4       56.40       56.93      5.71 o 
  -3  -2   4      125.77      135.01     10.44 o 
  -2  -2   4      212.25      250.78     18.60 o 
  -1  -2   4      475.11      471.70     10.04 o 
   0  -2   4      816.78      785.40     15.56 o 
   1  -2   4      222.56      200.43     14.64 o 
   2  -2   4      567.39      587.18     11.18 o 
   3  -2   4      594.41      603.73     17.50 o 
   4  -2   4      114.30      112.12      9.73 o 
   5  -2   4       12.81       15.63      4.94 o 
   6  -2   4      293.34      304.44     24.52 o 
   7  -2   4       68.29       70.42      8.61 o 
   8  -2   4       42.99       30.99     18.13 o 
 -10  -1   4       56.38       39.58     33.48 o 
  -9  -1   4       30.28       23.96     14.79 o 
  -8  -1   4       27.94       27.54     11.93 o 
  -7  -1   4       19.84       19.49     11.47 o 
  -6  -1   4       30.58       34.59     21.50 o 
  -5  -1   4      438.08      434.79     39.99 o 
  -4  -1   4       37.14       42.89      7.46 o 
  -3  -1   4      543.83      531.71     15.91 o 
  -2  -1   4     1103.64     1121.03     18.46 o 
  -1  -1   4     1158.44     1217.17     21.36 o 
   0  -1   4        2.54        2.64      2.43 o 
   1  -1   4      191.24      207.77     12.55 o 
   2  -1   4       13.66       18.45      5.09 o 
   3  -1   4       81.97       85.87      5.10 o 
   4  -1   4      198.91      199.03     11.56 o 
   5  -1   4      202.31      190.73     16.30 o 
   6  -1   4      104.11      110.77     10.54 o 
   7  -1   4      428.29      403.50     45.54 o 
   8  -1   4        4.54       12.64      6.18 o 
   9  -1   4      182.13      189.59     14.29 o 
 -10   0   4       37.21       16.24     14.28 o 
  -9   0   4        8.70        6.80      8.84 o 
  -8   0   4       35.55       32.33     19.95 o 
  -7   0   4      325.77      334.28     32.74 o 
  -6   0   4       33.28       31.94     20.53 o 
  -5   0   4       24.81       30.34     20.48 o 
  -4   0   4      515.65      534.63     20.59 o 
  -3   0   4      803.72     1003.18     24.45 o 
  -2   0   4      993.64      897.16     15.58 o 
  -1   0   4      867.88      857.18     14.54 o 
   0   0   4      442.98      451.25     15.50 o 
   1   0   4      769.15      822.60     12.60 o 
   2   0   4     1367.09     1300.56     20.15 o 
   3   0   4       23.39       24.31      2.69 o 
   4   0   4      412.92      467.78     37.58 o 
   5   0   4       59.46       66.18     11.00 o 
   6   0   4      120.68      127.45     25.35 o 
   7   0   4      430.13      410.46     32.92 o 
   8   0   4        8.52        7.59      5.53 o 
   9   0   4      137.28      124.14     15.81 o 
  10   0   4       25.23       16.95     19.52 o 
 -10   1   4       46.16       24.70     16.68 o 
  -9   1   4       29.77       22.16     19.34 o 
  -8   1   4      152.41      167.04     17.04 o 
  -7   1   4        9.90       12.27      9.10 o 
  -6   1   4       12.24       10.53     11.52 o 
  -5   1   4       37.49       12.73     13.50 o 
  -4   1   4       95.60       87.47      9.71 o 
  -3   1   4      265.86      250.46     19.10 o 
  -2   1   4     1198.65     1374.69     55.83 o 
  -1   1   4     2358.39     2316.36     56.61 o 
   0   1   4        2.91        4.81      2.73 o 
   1   1   4      101.24      111.70      6.84 o 
   2   1   4      126.97      128.48      7.26 o 
   3   1   4      533.67      602.14     13.07 o 
   4   1   4     1962.67     1965.00     54.46 o 
   5   1   4      121.42       67.53     37.26 o 
   6   1   4       91.88       88.46     14.77 o 
   7   1   4      108.00      123.73     27.97 o 
   8   1   4       82.48       67.14     14.51 o 
   9   1   4      130.08      120.24     24.56 o 
  10   1   4       26.78       12.57     12.13 o 
 -10   2   4        2.22        0.48      7.15 o 
  -9   2   4       15.61       16.54     12.91 o 
  -8   2   4      259.90      255.34     18.96 o 
  -7   2   4      208.43      195.95     29.57 o 
  -6   2   4        1.93       -3.84      8.41 o 
  -5   2   4       29.49       19.88     12.97 o 
  -4   2   4      195.51      186.26     35.06 o 
  -3   2   4       80.11       78.52      5.75 o 
  -2   2   4      761.56      799.83     21.87 o 
  -1   2   4      356.30      345.12     18.75 o 
   0   2   4     5710.70     5737.79     97.78 o 
   1   2   4      309.29      263.60     15.75 o 
   2   2   4     3589.99     3539.01    108.40 o 
   3   2   4       35.87       39.45      4.17 o 
   4   2   4      139.48      133.83      8.06 o 
   5   2   4       95.01       98.98      7.38 o 
   6   2   4     1179.85     1323.64     71.24 o 
   7   2   4       84.78       77.89     27.14 o 
   8   2   4      286.49      282.49     20.36 o 
   9   2   4       58.91       30.44     31.23 o 
  10   2   4       48.09       43.39     37.85 o 
  11   2   4       13.41       12.35     11.84 o 
 -10   3   4       73.50       70.97     82.59 o 
  -9   3   4      101.15      105.50     13.79 o 
  -8   3   4      154.01      161.30     23.38 o 
  -7   3   4      236.94      226.94     19.94 o 
  -6   3   4      110.01       76.32     42.04 o 
  -5   3   4       45.79       46.70      6.19 o 
  -4   3   4       85.07       76.16     10.04 o 
  -3   3   4     1901.98     2067.91     48.23 o 
  -2   3   4       18.15       17.03      5.37 o 
  -1   3   4       37.09       35.09      3.28 o 
   0   3   4       23.85       26.26      6.10 o 
   1   3   4      828.84      753.79     35.97 o 
   2   3   4      369.81      419.57     24.09 o 
   3   3   4      181.06      178.41     12.52 o 
   4   3   4      229.40      272.48     23.66 o 
   5   3   4      163.13      139.91     10.63 o 
   6   3   4      535.62      523.48     25.26 o 
   7   3   4       58.00       56.11     12.83 o 
   8   3   4       52.91       43.45     10.23 o 
   9   3   4       58.68       46.77     32.70 o 
  10   3   4       51.94       56.72     35.83 o 
  11   3   4       25.74       19.86     22.79 o 
 -10   4   4       84.18      118.94     25.33 o 
  -9   4   4       63.81       58.85     62.43 o 
  -8   4   4      162.00      163.48     25.86 o 
  -7   4   4      251.67      245.33     22.05 o 
  -6   4   4      164.62      150.90     10.09 o 
  -5   4   4     1362.31     1342.54     57.87 o 
  -4   4   4     2450.22     2596.81     39.08 o 
  -3   4   4        1.02        1.15      2.21 o 
  -2   4   4       94.44      113.18      7.30 o 
  -1   4   4     1505.64     1375.03     33.35 o 
   0   4   4      754.20      787.59     18.93 o 
   1   4   4     3077.61     2778.10     48.18 o 
   2   4   4      621.19      622.06     11.77 o 
   3   4   4      715.63      667.05     28.73 o 
   4   4   4      361.06      388.69     13.27 o 
   5   4   4       42.48       50.50      8.06 o 
   6   4   4      537.45      543.81     25.05 o 
   7   4   4        0.90        2.45      1.86 o 
   8   4   4      726.43      737.00     14.14 o 
   9   4   4      166.34      174.36     27.35 o 
  10   4   4       38.60       37.99     39.05 o 
  11   4   4       62.09       37.48     53.59 o 
 -10   5   4       18.80       14.86     17.15 o 
  -9   5   4       16.88       22.92     20.17 o 
  -8   5   4       14.74        7.05      8.85 o 
  -7   5   4      128.62      147.47     23.09 o 
  -6   5   4      319.14      343.79     22.10 o 
  -5   5   4      437.00      447.41     18.19 o 
  -4   5   4        6.98        7.20      2.05 o 
  -3   5   4       56.90       46.91      8.34 o 
  -2   5   4      265.12      282.26     12.20 o 
  -1   5   4       32.52       29.04      5.64 o 
   0   5   4        2.95        2.14      1.61 o 
   1   5   4      329.12      353.97     16.35 o 
   2   5   4       24.83       33.59      4.33 o 
   3   5   4     1604.86     1595.17     35.09 o 
   4   5   4      386.03      436.24     29.14 o 
   5   5   4       77.95       80.25      9.34 o 
   6   5   4       62.06       31.86     19.97 o 
   7   5   4      552.17      600.88     40.10 o 
   8   5   4      114.84       89.05     13.49 o 
   9   5   4       64.09       73.59     36.28 o 
  10   5   4       69.71       65.23     36.15 o 
  11   5   4       29.88       17.10     29.56 o 
  -9   6   4       21.93       17.24     17.48 o 
  -8   6   4        2.22        4.31     14.17 o 
  -7   6   4       84.04       74.03     12.13 o 
  -6   6   4       73.30       72.45     13.65 o 
  -5   6   4       78.30       75.90      5.49 o 
  -4   6   4      502.50      498.59     15.69 o 
  -3   6   4     1260.26     1353.89     68.00 o 
  -2   6   4      139.22      138.42      6.97 o 
   0   6   4      255.79      267.23     14.86 o 
   1   6   4     3225.88     3198.31    111.37 o 
   2   6   4      328.26      240.62     22.56 o 
   3   6   4       36.42       23.42     12.20 o 
   4   6   4      928.30     1027.57     44.17 o 
   5   6   4       33.64       17.97      9.48 o 
   6   6   4       13.37        5.77      3.61 o 
   7   6   4      482.27      490.63     34.17 o 
   8   6   4       37.33       34.90     16.10 o 
   9   6   4      331.62      313.94     31.28 o 
  10   6   4      123.59      154.90     20.27 o 
  11   6   4       16.66        8.95     12.79 o 
  -9   7   4       38.32       29.23     53.22 o 
  -8   7   4       18.74        7.04     25.83 o 
  -7   7   4       80.77       70.35     43.62 o 
  -6   7   4      223.60      236.85     14.71 o 
  -5   7   4       85.58       93.78     13.04 o 
  -4   7   4      270.46      338.88     24.22 o 
  -3   7   4       30.94       28.52      6.37 o 
  -2   7   4       34.72       30.41      6.56 o 
  -1   7   4       33.86       33.73      5.65 o 
   0   7   4       14.58       18.65      4.48 o 
   1   7   4      301.93      323.64     15.31 o 
   2   7   4      800.67      758.17     46.71 o 
   3   7   4     2665.32     2580.78    128.28 o 
   4   7   4      208.29      178.60     15.89 o 
   5   7   4       83.33       81.77     12.25 o 
   6   7   4       11.12        8.89      4.17 o 
   7   7   4      116.27      115.91     13.35 o 
   8   7   4       97.44       89.76     13.83 o 
   9   7   4       26.73       23.94     21.37 o 
  10   7   4        0.86       -8.64     13.86 o 
  -9   8   4        7.11        4.93     14.37 o 
  -8   8   4       57.67       52.72     53.65 o 
  -7   8   4        8.56       19.72     21.05 o 
  -6   8   4      181.63      188.91     17.72 o 
  -5   8   4       12.09        7.88      5.23 o 
  -4   8   4       13.26       14.68      4.85 o 
  -3   8   4      478.12      489.10     29.74 o 
  -2   8   4        2.45        3.60      1.83 o 
  -1   8   4      226.46      209.29     14.45 o 
   0   8   4      100.34       93.01     10.55 o 
   1   8   4        0.11        0.24      1.14 o 
   2   8   4       54.21       79.45     11.52 o 
   3   8   4       19.28       21.52      7.77 o 
   4   8   4       16.55       18.64      7.38 o 
   5   8   4      866.24      913.61     41.22 o 
   6   8   4      221.78      232.46     31.93 o 
   7   8   4      436.19      440.70     28.43 o 
   8   8   4       23.97       25.69     11.88 o 
   9   8   4        9.52        9.08     10.22 o 
  10   8   4       16.42       14.59     35.87 o 
  -8   9   4        6.37        5.71     15.41 o 
  -7   9   4        5.42        6.42      6.73 o 
  -6   9   4       19.07       16.93     10.17 o 
  -5   9   4      323.49      378.20     26.47 o 
  -4   9   4      158.13      174.28     24.13 o 
  -3   9   4      110.30      101.51     23.48 o 
  -2   9   4      113.71      129.25     11.83 o 
  -1   9   4       71.73       76.61      7.17 o 
   0   9   4        2.38        1.49      1.53 o 
   1   9   4        1.41        3.21      4.23 o 
   2   9   4       38.34       43.47     16.19 o 
   3   9   4      122.32      114.40     11.30 o 
   4   9   4       84.69       82.09     13.00 o 
   5   9   4      106.27      116.81      9.45 o 
   6   9   4       18.31       15.58      7.12 o 
   7   9   4      228.17      255.52     17.97 o 
   8   9   4        4.40        4.78      7.56 o 
   9   9   4        7.43       14.64     20.14 o 
  10   9   4       13.87       10.62     16.52 o 
  -8  10   4       48.05       40.21     39.61 o 
  -7  10   4       68.77       42.35     28.91 o 
  -6  10   4       17.13       18.40     13.04 o 
  -5  10   4       66.05       54.59     23.79 o 
  -4  10   4      190.48      205.10     21.33 o 
  -3  10   4       24.67       13.83      9.26 o 
  -2  10   4      526.33      541.52     21.22 o 
  -1  10   4      138.27      140.47     10.26 o 
   0  10   4      102.81      105.98     12.23 o 
   1  10   4      190.12      172.90     23.99 o 
   2  10   4      330.68      347.74     50.05 o 
   3  10   4       31.48       30.47     15.22 o 
   4  10   4      185.10      169.30     13.98 o 
   5  10   4        1.56        1.45      6.20 o 
   6  10   4       31.57       35.44     13.82 o 
   7  10   4       41.63       27.43     14.61 o 
   8  10   4       13.03       10.77      6.45 o 
   9  10   4       28.63       36.34     27.79 o 
  10  10   4       26.93       15.77     18.46 o 
  -7  11   4       45.92       22.26     18.10 o 
  -6  11   4      120.91      150.75     16.78 o 
  -5  11   4       13.06        9.95      8.66 o 
  -4  11   4       14.66       20.68     20.61 o 
  -3  11   4      290.20      263.79     40.92 o 
  -2  11   4      243.62      232.47     20.36 o 
  -1  11   4      172.51      158.96     10.46 o 
   0  11   4        6.30        5.09      2.55 o 
   1  11   4       25.45       30.18      8.07 o 
   2  11   4       81.32       71.07      9.43 o 
   3  11   4      233.53      251.15     49.04 o 
   4  11   4      155.54      144.39     22.54 o 
   5  11   4      384.98      328.77     23.55 o 
   6  11   4       19.21       21.31     11.18 o 
   7  11   4       45.88       48.66     13.05 o 
   8  11   4       91.16       58.40     60.56 o 
   9  11   4       10.11       11.53     17.32 o 
  -7  12   4        0.89        9.04     12.68 o 
  -6  12   4      130.39      127.00     19.56 o 
  -5  12   4        7.16        7.00      9.53 o 
  -4  12   4       68.54       58.90     17.13 o 
  -3  12   4      125.19      121.58     16.42 o 
  -2  12   4       60.16       52.87     12.15 o 
  -1  12   4      193.02      215.44     19.10 o 
   0  12   4        5.22        5.16      5.50 o 
   1  12   4      145.70      149.81     17.38 o 
   2  12   4      267.01      272.50     25.87 o 
   3  12   4      197.66      167.92     16.30 o 
   4  12   4       24.13       15.37      9.07 o 
   5  12   4       13.80       20.27     10.68 o 
   6  12   4       32.97       33.70     15.92 o 
   7  12   4      168.43      163.10     14.03 o 
   8  12   4       39.91       33.30     39.14 o 
   9  12   4       25.70       23.61     29.65 o 
  -6  13   4        1.11        7.23      9.09 o 
  -5  13   4       39.41       57.73     15.10 o 
  -4  13   4        0.54        4.89      9.19 o 
  -3  13   4       19.37       13.65      7.38 o 
  -2  13   4      509.53      500.15     40.39 o 
  -1  13   4       89.81       82.90     53.09 o 
   0  13   4        1.64        3.69      4.27 o 
   1  13   4      142.81      108.50     14.83 o 
   2  13   4        4.72        2.92      3.14 o 
   3  13   4        0.66        3.95      4.66 o 
   4  13   4      128.48      102.46     12.87 o 
   5  13   4       23.36       24.09     14.71 o 
   6  13   4       10.33       14.78      8.15 o 
   7  13   4       15.10       11.54      9.33 o 
   8  13   4        2.54       -5.42     14.59 o 
  -5  14   4       72.50       89.34     15.86 o 
  -4  14   4        3.27        4.37      5.89 o 
  -3  14   4       33.80       23.81     29.48 o 
  -2  14   4       38.14       37.56     21.77 o 
  -1  14   4       31.64       38.29     23.43 o 
   0  14   4      262.48      288.04     23.97 o 
   1  14   4       24.24       23.38      9.70 o 
   2  14   4       94.87       87.89     19.18 o 
   3  14   4       90.10       71.96     14.35 o 
   4  14   4       30.38       22.32     15.05 o 
   5  14   4        5.64        1.89      4.84 o 
   6  14   4       59.91       57.52     30.82 o 
   7  14   4        5.06        5.16      6.15 o 
  -4  15   4        9.09        8.31     17.86 o 
  -3  15   4       28.19       26.14     14.06 o 
  -2  15   4        0.26        9.86     15.06 o 
  -1  15   4      112.29       95.33     17.03 o 
   0  15   4       12.54       12.84     15.12 o 
   1  15   4        8.80       11.13     13.48 o 
   2  15   4      209.36      225.40     20.20 o 
   3  15   4      105.65       64.97     33.21 o 
   4  15   4       15.79       11.86      9.57 o 
   5  15   4       70.95       57.64     32.77 o 
   6  15   4        9.14        6.46      8.33 o 
   7  15   4        3.06        8.22     10.93 o 
  -3  16   4      208.21      239.91     25.44 o 
  -2  16   4       58.12       64.38     42.92 o 
  -1  16   4       57.68       50.43     44.34 o 
   0  16   4       73.73       68.61     44.64 o 
   1  16   4       11.90        6.71     14.28 o 
   2  16   4      131.72      169.76     50.70 o 
   3  16   4       33.66       46.87     18.57 o 
   4  16   4       87.33       52.54     37.43 o 
   5  16   4       17.83       10.86     13.17 o 
  -1  17   4       14.61        9.46     16.19 o 
   0  17   4        0.43        3.53     10.81 o 
   1  17   4        8.69       11.42     16.32 o 
   2  17   4      107.44       96.18     28.49 o 
   3  17   4       66.21       48.43     40.99 o 
  -3 -12   5       42.37       27.96     27.18 o 
  -2 -12   5       26.28       23.17     28.21 o 
  -1 -12   5        3.18        7.22     14.28 o 
   0 -12   5        0.03        1.93     11.53 o 
   1 -12   5       44.06       51.18     26.61 o 
   2 -12   5       18.75       14.24     22.43 o 
  -5 -11   5       34.43       30.77     24.97 o 
  -4 -11   5      115.15      119.47     14.99 o 
  -3 -11   5       16.42        9.19      8.95 o 
  -2 -11   5       16.59        9.47      6.38 o 
  -1 -11   5       16.50       15.47     10.17 o 
   0 -11   5       52.12       35.70     28.50 o 
   1 -11   5       31.61       16.88     19.84 o 
   2 -11   5       17.86       27.50     27.96 o 
   3 -11   5        3.83        4.60      9.84 o 
   4 -11   5       14.16       14.55     11.17 o 
  -6 -10   5       28.59       26.37     18.81 o 
  -5 -10   5       60.98       49.71     25.13 o 
  -4 -10   5       63.19       45.74     27.54 o 
  -3 -10   5       32.82       19.78     10.11 o 
  -2 -10   5       33.90       28.54     15.61 o 
  -1 -10   5       27.66       11.61      8.43 o 
   0 -10   5        0.08        0.98      5.48 o 
   1 -10   5       80.68       69.06     48.89 o 
   2 -10   5       16.26       15.32     13.06 o 
   3 -10   5       20.14       20.23     14.61 o 
   4 -10   5       26.34       34.96     32.10 o 
   5 -10   5       16.78       22.70     19.28 o 
  -7  -9   5      113.12      101.39     74.96 o 
  -6  -9   5        4.28        8.64     18.12 o 
  -5  -9   5       87.93       80.63     24.13 o 
  -4  -9   5      170.99      155.09     25.55 o 
  -3  -9   5       89.47       81.86     30.75 o 
  -2  -9   5       70.87       60.54     20.80 o 
  -1  -9   5      279.91      299.03     25.03 o 
   0  -9   5       96.44       95.98     15.05 o 
   1  -9   5      277.74      283.09     23.97 o 
   2  -9   5      278.58      292.98     39.40 o 
   3  -9   5       25.67        9.48      9.33 o 
   4  -9   5      173.08      177.89     37.49 o 
   5  -9   5       37.76       31.39     27.70 o 
   6  -9   5       35.67       21.72     24.10 o 
  -7  -8   5       54.20       40.28     52.10 o 
  -6  -8   5       46.12       37.45     33.43 o 
  -5  -8   5       14.91       13.56      9.54 o 
  -4  -8   5        1.83        2.61      5.90 o 
  -3  -8   5      232.54      231.63     22.46 o 
  -2  -8   5       12.67        8.74      5.25 o 
  -1  -8   5       65.49       54.47     17.47 o 
   0  -8   5        5.52        4.72      5.27 o 
   1  -8   5      135.55      121.10     18.12 o 
   2  -8   5      112.70       97.98     10.28 o 
   3  -8   5       32.87       34.54     18.35 o 
   4  -8   5       21.32       14.46     16.41 o 
   5  -8   5       55.97       55.74     34.68 o 
   6  -8   5        2.45        0.51      8.46 o 
   7  -8   5      132.29      161.48     17.76 o 
  -8  -7   5       18.90       17.83     16.68 o 
  -7  -7   5        1.36        3.89     11.17 o 
  -6  -7   5       71.55       54.75     59.13 o 
  -5  -7   5       55.69       48.74     14.13 o 
  -4  -7   5       69.07       63.44     25.92 o 
  -3  -7   5      296.96      276.72     20.82 o 
  -2  -7   5       75.30       80.17     30.38 o 
  -1  -7   5      103.79      107.28     32.78 o 
   0  -7   5      894.08      899.04     72.06 o 
   1  -7   5       35.51       44.17     15.30 o 
   2  -7   5      274.38      313.03     25.03 o 
   3  -7   5       33.52       33.09     10.27 o 
   4  -7   5       85.77       85.27     13.05 o 
   5  -7   5       17.39       15.79     26.05 o 
   6  -7   5      146.18      149.36     21.39 o 
   7  -7   5      142.50      158.26     20.45 o 
   8  -7   5       10.26        8.99      9.44 o 
  -8  -6   5       28.61        7.64     22.17 o 
  -7  -6   5       98.68       71.58     60.85 o 
  -6  -6   5       38.17       40.63     38.12 o 
  -5  -6   5       57.71       55.80     11.16 o 
  -4  -6   5       62.05       80.39     27.40 o 
  -3  -6   5      182.04      206.10     24.98 o 
  -2  -6   5      170.50      151.83     15.87 o 
  -1  -6   5      114.89      107.38     15.98 o 
   0  -6   5        8.05        9.65      8.25 o 
   1  -6   5      128.94      113.12     17.26 o 
   2  -6   5      314.63      304.27     28.13 o 
   3  -6   5      257.33      272.76     24.79 o 
   4  -6   5       31.73       29.44      8.77 o 
   5  -6   5       24.95       23.63     28.72 o 
   6  -6   5        8.44        2.22      8.46 o 
   7  -6   5       52.12       47.54     35.46 o 
   8  -6   5       46.53       32.46     28.72 o 
  -9  -5   5       27.56       18.79     15.68 o 
  -8  -5   5       10.28       10.33     14.44 o 
  -7  -5   5       54.61       43.99     48.81 o 
  -6  -5   5      435.70      362.30     33.46 o 
  -5  -5   5      140.97      135.04     15.21 o 
  -4  -5   5      270.29      245.52     25.30 o 
  -3  -5   5       90.63       75.28     23.62 o 
  -2  -5   5      267.46      287.97     30.38 o 
  -1  -5   5       15.13       10.17      6.54 o 
   0  -5   5      240.81      229.33     21.87 o 
   1  -5   5       34.09       43.38     16.98 o 
   2  -5   5      126.29      142.54     18.88 o 
   3  -5   5       61.44       54.43      5.42 o 
   4  -5   5      140.75      138.44     11.28 o 
   5  -5   5       57.36       63.46      6.55 o 
   6  -5   5      110.25      118.30     29.27 o 
   7  -5   5       13.81       16.37     16.88 o 
   8  -5   5        2.59        2.89      5.00 o 
  -9  -4   5       20.77        9.70     13.42 o 
  -8  -4   5      176.92      196.97     22.46 o 
  -7  -4   5      144.24      157.14     58.81 o 
  -6  -4   5      350.95      362.20     67.00 o 
  -5  -4   5      611.75      576.64     46.86 o 
  -4  -4   5       41.89       37.53     12.02 o 
  -3  -4   5      231.40      244.20     26.33 o 
  -2  -4   5     1100.24     1224.48     54.17 o 
  -1  -4   5       49.01       62.87     17.28 o 
   0  -4   5        1.27        3.06      3.24 o 
   1  -4   5       26.57       30.01     10.78 o 
   2  -4   5        7.68        5.60      3.29 o 
   3  -4   5      750.49      744.46     33.54 o 
   4  -4   5      398.01      405.10     10.27 o 
   5  -4   5      895.30      857.15     62.14 o 
   6  -4   5      331.60      344.60     11.51 o 
   7  -4   5       27.12       29.61     18.99 o 
   8  -4   5        3.91        2.29      2.47 o 
  -9  -3   5        7.67        9.13      9.23 o 
  -8  -3   5        0.42        2.78      5.66 o 
  -7  -3   5       14.22       14.59     18.30 o 
  -6  -3   5      404.62      384.48     75.74 o 
  -5  -3   5      168.24      176.92     12.81 o 
  -4  -3   5      847.38      804.34     42.89 o 
  -3  -3   5      401.45      434.97     24.52 o 
  -2  -3   5       56.00       24.32     23.79 o 
  -1  -3   5      268.39      290.85     22.02 o 
   0  -3   5      549.86      572.45     21.47 o 
   1  -3   5      577.18      578.64     27.73 o 
   2  -3   5      710.48      735.45     28.03 o 
   3  -3   5      520.33      512.75     20.32 o 
   4  -3   5        6.14        6.45      2.43 o 
   5  -3   5       54.62       65.52      7.60 o 
   6  -3   5       16.94       19.18      9.13 o 
   7  -3   5       46.48       41.99      8.73 o 
  -9  -2   5       60.88       63.67     37.04 o 
  -8  -2   5       10.89       14.69     13.21 o 
  -7  -2   5       54.49       60.30     37.26 o 
  -6  -2   5       24.74       32.67     23.17 o 
  -5  -2   5       48.35       48.37      7.57 o 
  -4  -2   5       43.53       54.03      9.86 o 
  -3  -2   5       51.22       67.49     10.23 o 
  -2  -2   5      157.21      162.81     15.18 o 
  -1  -2   5      920.03     1049.49     23.98 o 
   0  -2   5        4.67        8.73      5.09 o 
   1  -2   5      613.56      646.33     16.86 o 
   2  -2   5      581.45      606.98     17.35 o 
   3  -2   5       10.01       14.28      7.49 o 
   4  -2   5       66.03       66.40      4.01 o 
   5  -2   5      108.78      102.25     16.87 o 
   6  -2   5      167.74      171.32     26.38 o 
   7  -2   5        5.65        4.42      2.44 o 
   8  -2   5       48.37       28.75     23.26 o 
 -10  -1   5       48.98       40.49     41.42 o 
  -9  -1   5       16.05       13.74     13.71 o 
  -8  -1   5        6.38        6.47      8.01 o 
  -7  -1   5       83.54       50.91     22.69 o 
  -6  -1   5       90.34      101.22     63.70 o 
  -5  -1   5        8.39       10.01      5.05 o 
  -4  -1   5       43.10       47.35      4.20 o 
  -3  -1   5      530.57      524.45     16.25 o 
  -2  -1   5       90.75      118.52      8.41 o 
  -1  -1   5      746.47      797.77     16.07 o 
   0  -1   5     6507.29     6957.26    109.55 o 
   1  -1   5      839.85      900.21     17.15 o 
   2  -1   5      227.94      248.47     14.77 o 
   3  -1   5       96.47       87.57      9.76 o 
   4  -1   5        9.93       11.84      4.45 o 
   5  -1   5      264.50      245.99     27.69 o 
   6  -1   5      125.74      130.50     11.81 o 
   7  -1   5       10.48       10.15      9.48 o 
   8  -1   5      202.89      204.69     26.07 o 
   9  -1   5      121.82      112.14     13.14 o 
 -10   0   5        9.61        9.81      9.91 o 
  -9   0   5       56.02       36.67     31.62 o 
  -8   0   5       15.39       20.33     10.23 o 
  -7   0   5       57.57       52.33     21.42 o 
  -6   0   5       10.46        9.38      6.91 o 
  -5   0   5       41.26       42.33      9.22 o 
  -4   0   5        7.54        9.31      4.92 o 
  -3   0   5      893.03      885.97     29.75 o 
  -2   0   5      279.92      296.34      7.97 o 
  -1   0   5      526.01      521.68     12.51 o 
   0   0   5       12.62       11.67      3.83 o 
   1   0   5     2319.50     2204.63     32.79 o 
   2   0   5      986.92      977.82     23.35 o 
   3   0   5       56.41       59.85      9.23 o 
   4   0   5       46.78       44.88      9.97 o 
   5   0   5      719.77      697.05     43.94 o 
   7   0   5      295.39      261.28     37.39 o 
   8   0   5       37.16       28.52     20.37 o 
   9   0   5      415.19      418.35     23.88 o 
 -10   1   5       75.57       35.62     26.76 o 
  -9   1   5       86.84       52.52     37.03 o 
  -8   1   5       41.80       43.07     19.69 o 
  -7   1   5      407.71      385.72     26.98 o 
  -6   1   5      438.89      508.59     51.09 o 
  -5   1   5      178.98      155.24     40.09 o 
  -4   1   5      136.95      114.36     11.13 o 
  -3   1   5      153.02      151.65     11.81 o 
  -2   1   5      257.71      245.18     22.16 o 
  -1   1   5      163.56      153.74     12.96 o 
   0   1   5     2150.84     2079.81     36.89 o 
   1   1   5      501.92      481.02     11.45 o 
   2   1   5     1096.60     1030.20     29.16 o 
   3   1   5      423.09      458.34     18.47 o 
   4   1   5      119.07      126.88     46.94 o 
   5   1   5       70.16       69.78     33.65 o 
   6   1   5       94.51      116.44     26.30 o 
   7   1   5      280.49      272.46     38.37 o 
   8   1   5      281.85      280.54     32.99 o 
   9   1   5      133.32      145.57     35.70 o 
  10   1   5       84.22       59.64     46.24 o 
 -10   2   5       24.18       12.79     10.97 o 
  -9   2   5       20.61       20.86     18.42 o 
  -8   2   5       57.90       45.73     26.28 o 
  -7   2   5       16.80        6.98      7.81 o 
  -6   2   5       78.34       75.20     38.92 o 
  -5   2   5      452.81      472.56     41.60 o 
  -4   2   5      663.08      668.34     23.15 o 
  -3   2   5      602.65      707.44     24.49 o 
  -2   2   5      115.07      137.63     10.47 o 
  -1   2   5     1496.57     1417.46     26.00 o 
   0   2   5        1.09        0.82      1.57 o 
   1   2   5     4280.17     4183.52    132.58 o 
   2   2   5     1161.50     1286.01     36.85 o 
   3   2   5       37.10       40.24      8.65 o 
   4   2   5      291.81      306.01     22.28 o 
   5   2   5      234.66       47.53     12.76 o 
   6   2   5      335.42      332.48     35.96 o 
   7   2   5      180.46      208.60     23.83 o 
   8   2   5      152.58      156.32     25.62 o 
   9   2   5        7.77        5.31     13.39 o 
  10   2   5       35.36       25.59     37.58 o 
  11   2   5        1.48        2.53      7.51 o 
 -10   3   5        8.32        6.42     22.50 o 
  -9   3   5       10.38        6.38      5.45 o 
  -8   3   5       52.76       43.24     22.10 o 
  -7   3   5      230.74      221.41     17.41 o 
  -6   3   5      240.35      215.68     24.73 o 
  -5   3   5      138.46      141.93     14.87 o 
  -4   3   5      293.29      287.38     28.37 o 
  -3   3   5       49.93       51.84      7.60 o 
  -2   3   5     1276.98     1275.84     35.85 o 
  -1   3   5      995.79      913.61     28.36 o 
   0   3   5      304.25      320.44     17.39 o 
   1   3   5      781.92      798.41     18.95 o 
   2   3   5      719.74      726.23     19.65 o 
   3   3   5       45.16       44.58      5.23 o 
   4   3   5      723.13      798.78     77.17 o 
   5   3   5      413.55      380.37     72.42 o 
   6   3   5      132.32      153.19     15.02 o 
   7   3   5      184.88      194.51     24.41 o 
   8   3   5        6.49        4.59      3.08 o 
   9   3   5        4.75        2.42      6.13 o 
  10   3   5       19.26        4.58     10.08 o 
  11   3   5       19.52       14.37     24.81 o 
 -10   4   5       44.37       34.05     48.23 o 
  -9   4   5        6.92        7.68      8.32 o 
  -8   4   5        6.17        9.85     10.79 o 
  -7   4   5       28.65       14.36     14.67 o 
  -6   4   5       80.49       66.92     19.51 o 
  -5   4   5      499.94      500.01     24.90 o 
  -4   4   5       31.16       27.30      8.87 o 
  -3   4   5      248.38      265.88     16.27 o 
  -2   4   5      434.98      439.41     11.04 o 
  -1   4   5      146.50      169.36     10.72 o 
   0   4   5        1.56        3.07      2.74 o 
   1   4   5      434.41      438.65     10.83 o 
   2   4   5        5.48        6.38      4.09 o 
   3   4   5      815.18      921.54     30.39 o 
   4   4   5      273.57      294.77     29.03 o 
   5   4   5       17.28       33.45     28.28 o 
   6   4   5      272.32      279.47     24.60 o 
   7   4   5      123.16      110.15     40.92 o 
   8   4   5      251.57      257.34      9.17 o 
   9   4   5       72.50       65.73     34.46 o 
  10   4   5       56.00       58.45     30.90 o 
  11   4   5        7.33        7.00     10.30 o 
  -9   5   5      231.97      237.24     32.74 o 
  -8   5   5       31.23       31.58     23.29 o 
  -7   5   5      189.98      189.74     37.69 o 
  -6   5   5        0.09        4.13      3.53 o 
  -5   5   5      274.15      259.88     14.44 o 
  -4   5   5       88.08       83.10      9.69 o 
  -3   5   5        9.09        8.46      3.88 o 
  -2   5   5       40.16       35.87      5.50 o 
  -1   5   5        0.26        1.24      1.90 o 
   0   5   5     2648.76     2733.69     71.13 o 
   1   5   5      453.07      432.08     10.66 o 
   2   5   5      103.12      122.12      9.94 o 
   3   5   5      732.08      702.81     23.37 o 
   4   5   5      415.79      449.20     33.30 o 
   5   5   5       86.66       82.90      9.82 o 
   6   5   5     1968.76     2147.31    106.09 o 
   7   5   5      277.64      298.92     25.86 o 
   8   5   5       15.80       16.12      8.24 o 
   9   5   5      274.50      286.70     30.18 o 
  10   5   5      175.57      191.65     19.83 o 
  11   5   5        0.11        2.15      8.82 o 
  -9   6   5      123.26      150.41     31.50 o 
  -8   6   5       37.97        6.53     22.55 o 
  -7   6   5       26.26       14.37     11.75 o 
  -6   6   5       63.16       46.07     19.68 o 
  -5   6   5       97.08       90.81     21.43 o 
  -4   6   5        1.32        1.88      1.37 o 
  -3   6   5      464.05      494.82     16.18 o 
  -2   6   5      423.39      441.69     21.76 o 
  -1   6   5      394.48      310.26     14.93 o 
   0   6   5        8.67        9.69      2.72 o 
   1   6   5       63.71       64.59     16.05 o 
   2   6   5      259.05      287.27     11.71 o 
   3   6   5      392.11      455.78    115.25 o 
   4   6   5       16.30       14.60      6.46 o 
   5   6   5       22.45       25.40      8.53 o 
   6   6   5      445.26      465.30     16.90 o 
   7   6   5      182.18      173.24     39.60 o 
   8   6   5       56.31       56.68     13.71 o 
   9   6   5       48.44       33.01     34.08 o 
  10   6   5       61.72       68.23     59.81 o 
  11   6   5       32.03       21.61     25.23 o 
  -9   7   5       10.06        2.51     13.30 o 
  -8   7   5       42.27       31.50     40.81 o 
  -7   7   5        2.50        3.22     13.97 o 
  -6   7   5      140.55      149.64     11.32 o 
  -5   7   5     1450.05     1707.79     93.63 o 
  -4   7   5       62.17       51.01      9.79 o 
  -3   7   5      335.09      339.08     18.24 o 
  -2   7   5       55.20       55.95      6.76 o 
  -1   7   5      634.57      632.44     21.65 o 
   0   7   5     1395.58     1493.49     81.50 o 
   1   7   5     1120.61     1079.34     16.99 o 
   2   7   5      330.01      319.88     16.44 o 
   3   7   5      241.35      252.74     15.43 o 
   4   7   5      604.35      688.45     35.83 o 
   5   7   5       96.61       92.95     16.78 o 
   6   7   5        6.99        9.46      5.22 o 
   7   7   5      140.83      133.53     38.46 o 
   8   7   5      379.28      414.95     33.38 o 
   9   7   5       73.69       71.93     52.91 o 
  10   7   5       56.41       43.90     36.70 o 
  -8   8   5       20.92        6.15     14.95 o 
  -7   8   5       45.93       18.82     32.21 o 
  -6   8   5       47.90       46.81     23.92 o 
  -5   8   5      110.04      109.01      8.41 o 
  -4   8   5      281.43      294.42     11.91 o 
  -3   8   5      135.22      146.74     12.00 o 
  -2   8   5       30.99       24.00      3.98 o 
  -1   8   5      318.42      339.06     13.81 o 
   0   8   5        2.12        3.57      2.54 o 
   1   8   5      539.79      584.51     26.22 o 
   2   8   5       73.22       68.99     15.31 o 
   3   8   5     1188.60     1274.73     57.79 o 
   4   8   5      196.23      190.14     11.37 o 
   5   8   5       22.50       28.24     11.20 o 
   6   8   5       91.95       86.25     19.97 o 
   7   8   5        3.18        5.78      6.71 o 
   8   8   5       31.29       29.32     12.71 o 
   9   8   5        6.24        2.84      6.71 o 
  10   8   5       29.08       37.25     40.85 o 
  -8   9   5       10.74       29.60     31.45 o 
  -7   9   5        9.92        5.93      9.19 o 
  -6   9   5       18.81       13.60     10.59 o 
  -5   9   5      174.61      198.89     23.79 o 
  -4   9   5      389.40      390.95     27.67 o 
  -3   9   5       77.42       80.46      7.42 o 
  -2   9   5      108.60      108.79     13.48 o 
  -1   9   5      726.64      744.31     25.35 o 
   0   9   5       48.50       48.83      8.91 o 
   1   9   5      582.50      603.34     27.02 o 
   2   9   5       24.76       29.92     13.70 o 
   3   9   5      576.79      544.96     36.10 o 
   4   9   5      445.13      481.51     23.33 o 
   5   9   5        1.91        2.24      2.13 o 
   6   9   5       38.72       45.33     19.62 o 
   7   9   5      288.87      324.78     34.75 o 
   8   9   5       25.58       23.56     11.28 o 
   9   9   5       54.12       49.72     32.26 o 
  10   9   5       33.53       24.61     30.10 o 
  -8  10   5       34.66       11.86     24.97 o 
  -7  10   5       50.14       35.34     24.73 o 
  -6  10   5      171.06      198.04     29.78 o 
  -5  10   5       59.39       45.26     17.95 o 
  -4  10   5       29.84       20.64     16.68 o 
  -3  10   5      141.01      151.85     28.98 o 
  -2  10   5       31.91       35.38      5.66 o 
  -1  10   5      546.95      559.49     21.58 o 
   0  10   5        2.33        2.34      3.24 o 
   1  10   5       76.13       68.86      7.88 o 
   2  10   5       75.58       86.62     17.73 o 
   3  10   5      216.71      212.05     16.05 o 
   4  10   5       44.84       52.54     15.55 o 
   5  10   5      257.53      251.35     23.12 o 
   6  10   5        5.28        8.43      5.14 o 
   7  10   5        0.23        0.79      5.42 o 
   8  10   5       73.77       64.02     16.90 o 
   9  10   5       39.30       23.88     33.05 o 
  10  10   5       18.53       20.19     22.17 o 
  -7  11   5      120.19       90.08     72.61 o 
  -6  11   5       77.90      105.07     29.45 o 
  -5  11   5       91.21       82.39     14.41 o 
  -4  11   5      117.65       98.38     37.06 o 
  -3  11   5      313.19      311.83     26.24 o 
  -2  11   5       74.41       54.85     11.29 o 
  -1  11   5      320.81      315.24     15.22 o 
   0  11   5      146.65      140.91     27.72 o 
   1  11   5       55.06       47.89     20.82 o 
   2  11   5      384.14      390.30     16.39 o 
   3  11   5       16.33       20.18      9.67 o 
   4  11   5      284.91      291.62     31.85 o 
   5  11   5      320.62      323.89     31.79 o 
   6  11   5        7.38       11.55      8.96 o 
   7  11   5       95.32       91.48     11.25 o 
   8  11   5       68.12       50.02     30.34 o 
   9  11   5       13.67       13.55     20.92 o 
  -7  12   5       14.97       10.22     10.31 o 
  -6  12   5       43.87       33.72     24.58 o 
  -5  12   5      119.76      154.57     19.24 o 
  -4  12   5      123.48      129.89     15.18 o 
  -3  12   5       41.74       16.89      9.71 o 
  -2  12   5       35.54       37.23     10.97 o 
  -1  12   5        2.48        3.84      3.90 o 
   0  12   5       13.47        6.34      7.61 o 
   1  12   5      100.00       77.46     27.42 o 
   2  12   5      314.66      332.03     34.51 o 
   3  12   5      331.67      302.47     28.59 o 
   4  12   5       63.91       68.56     20.03 o 
   5  12   5      154.43      152.79     13.05 o 
   6  12   5       73.70      102.91     31.92 o 
   7  12   5       26.80       22.88     13.30 o 
   8  12   5       44.44       40.49     29.37 o 
   9  12   5       37.86       49.69     25.94 o 
  -6  13   5       51.84       37.41     33.55 o 
  -5  13   5       67.99       63.07     16.53 o 
  -4  13   5       43.67       58.66     15.91 o 
  -3  13   5      102.18       90.90     20.56 o 
  -2  13   5       27.98       23.08      9.82 o 
  -1  13   5       36.81       28.70     15.24 o 
   0  13   5       90.03       97.66     13.44 o 
   1  13   5       97.37      115.57     14.00 o 
   2  13   5       27.22       25.83     10.38 o 
   3  13   5       19.88       18.21      9.81 o 
   4  13   5       24.69       25.48     14.74 o 
   5  13   5       52.37       62.37     27.68 o 
   6  13   5       25.76       28.48     19.29 o 
   7  13   5       10.87       10.46     10.64 o 
   8  13   5       51.09       49.91     19.81 o 
  -5  14   5       16.66       14.18     10.21 o 
  -4  14   5      111.32      113.20     15.64 o 
  -3  14   5        8.69        9.86      9.14 o 
  -2  14   5      168.21      169.91     37.22 o 
  -1  14   5        6.42        3.84      9.42 o 
   0  14   5        0.38        7.17      7.66 o 
   1  14   5       42.77       35.43     17.04 o 
   2  14   5      462.25      425.58     29.50 o 
   3  14   5       70.69       72.35     23.02 o 
   4  14   5       13.11       16.33      9.70 o 
   5  14   5       79.03       90.46     22.90 o 
   6  14   5        2.03       -0.64      6.38 o 
   7  14   5       53.88       23.22     18.99 o 
   8  14   5        3.14        7.48     10.08 o 
  -4  15   5       23.42       20.77     22.68 o 
  -3  15   5       13.40       13.66     13.66 o 
  -2  15   5       25.13       29.07     19.72 o 
  -1  15   5        5.91       10.88     12.59 o 
   0  15   5       23.69       13.19     12.93 o 
   1  15   5        8.28       19.68     17.86 o 
   2  15   5      128.57       99.16     11.00 o 
   3  15   5      109.84      102.80     19.51 o 
   4  15   5        6.57        5.32      7.02 o 
   5  15   5        7.66        1.22      6.03 o 
   6  15   5      158.66      156.92     14.09 o 
   7  15   5       15.70       16.95     23.74 o 
  -3  16   5       37.84       20.32     21.68 o 
  -2  16   5      131.58       90.96     68.84 o 
  -1  16   5      280.45      274.44     24.81 o 
   0  16   5        0.63        1.42      6.84 o 
   1  16   5      348.90      365.52     62.83 o 
   2  16   5        1.10        5.20     14.95 o 
   3  16   5       58.85       48.20     24.60 o 
   4  16   5        7.11        8.78      8.32 o 
   5  16   5       12.36       10.91      9.64 o 
   6  16   5        5.17        1.90     11.24 o 
  -1  17   5       27.83       23.86     29.81 o 
   0  17   5      143.48      163.36     60.13 o 
   1  17   5       15.33       10.33     16.15 o 
   2  17   5       37.95       40.21     29.14 o 
   3  17   5       93.93       61.44     59.53 o 
   4  17   5       55.01       57.85     55.52 o 
  -4 -11   6        5.18        9.07      8.37 o 
  -3 -11   6       15.01        4.51     10.30 o 
  -2 -11   6      109.31      130.93     13.58 o 
  -1 -11   6       97.91      109.22     16.02 o 
   0 -11   6        0.08        4.42     15.23 o 
   1 -11   6       24.16       27.85     17.24 o 
   2 -11   6       34.76       26.37     22.95 o 
   3 -11   6       92.13       97.80     30.64 o 
  -5 -10   6      129.23      142.29     27.02 o 
  -4 -10   6      183.20      192.87     22.99 o 
  -3 -10   6        1.53        3.99      5.79 o 
  -2 -10   6       16.93       11.20      8.70 o 
  -1 -10   6       29.68       29.92     10.19 o 
   0 -10   6       37.37       17.47     12.46 o 
   1 -10   6        1.14       -0.53     10.79 o 
   2 -10   6        7.22       12.35     23.39 o 
   3 -10   6       95.45       77.22     56.33 o 
   4 -10   6       54.91       33.68     36.86 o 
  -6  -9   6       49.38       35.14     37.94 o 
  -5  -9   6       51.62       52.88     23.77 o 
  -4  -9   6        7.36        5.25      6.03 o 
  -3  -9   6        9.20       13.38      9.88 o 
  -2  -9   6       29.29       24.98     13.07 o 
  -1  -9   6       17.93       20.16      9.36 o 
   0  -9   6        0.23        3.68      6.58 o 
   1  -9   6       22.07       13.94      7.88 o 
   2  -9   6        5.41        2.55     16.12 o 
   3  -9   6       23.64       41.40     25.41 o 
   4  -9   6      357.84      361.08     27.90 o 
   5  -9   6      146.66      123.89     16.61 o 
   6  -9   6       24.37       11.57     17.90 o 
  -7  -8   6       12.53       11.82     22.19 o 
  -6  -8   6        4.71        9.55     16.72 o 
  -5  -8   6        8.80       14.44      8.56 o 
  -4  -8   6       30.21       30.42     14.19 o 
  -3  -8   6       99.04       96.04     12.86 o 
  -2  -8   6       31.98       19.39     12.41 o 
  -1  -8   6      122.51      122.68     21.84 o 
   0  -8   6      907.38      878.77     48.52 o 
   1  -8   6      151.31      151.46     13.84 o 
   2  -8   6      101.66      111.32      8.28 o 
   3  -8   6        5.19        7.35      8.46 o 
   4  -8   6        5.32        4.89     14.39 o 
   5  -8   6      175.73      175.69     34.27 o 
   6  -8   6      203.93      234.40     31.07 o 
   7  -8   6       26.87       21.90     19.52 o 
  -7  -7   6       11.13       16.37     11.84 o 
  -6  -7   6        7.69       17.81     19.08 o 
  -5  -7   6       46.24       46.32     20.93 o 
  -4  -7   6        5.58        7.30      5.50 o 
  -3  -7   6      581.86      582.50     31.15 o 
  -2  -7   6      134.78      134.97     36.27 o 
  -1  -7   6       19.87       16.93      6.30 o 
   0  -7   6        1.88        0.42      5.80 o 
   1  -7   6        6.26        4.25      3.81 o 
   2  -7   6        3.97        3.57      3.27 o 
   3  -7   6      130.20      127.27     10.09 o 
   4  -7   6       15.16        6.80     13.17 o 
   5  -7   6      117.09      109.36     14.89 o 
   6  -7   6       52.50       63.27     12.00 o 
   7  -7   6        0.41        5.42      7.91 o 
  -8  -6   6       11.37       18.12     29.76 o 
  -7  -6   6       30.04       46.80     30.61 o 
  -6  -6   6      105.69      112.82     70.50 o 
  -5  -6   6      229.73      217.76     19.68 o 
  -4  -6   6      236.38      281.77     18.36 o 
  -3  -6   6      108.53      127.09     16.58 o 
  -2  -6   6      140.41      145.44     18.54 o 
  -1  -6   6      167.68      180.06     24.87 o 
   0  -6   6      589.53      543.36     49.03 o 
   1  -6   6      116.07      139.62     20.00 o 
   2  -6   6       96.55      112.84     16.54 o 
   3  -6   6      290.71      269.46     17.75 o 
   4  -6   6      805.18      783.49     22.16 o 
   5  -6   6       55.28       59.21     11.58 o 
   6  -6   6       42.45       43.67     34.30 o 
   7  -6   6      110.82       90.70     34.07 o 
   8  -6   6       41.65       23.52     31.57 o 
  -8  -5   6       11.98       16.70     18.17 o 
  -7  -5   6       36.77       38.36     39.12 o 
  -6  -5   6       38.17       42.18     23.48 o 
  -5  -5   6        5.50        5.48      4.02 o 
  -4  -5   6       11.40       10.60      2.83 o 
  -3  -5   6      224.26      210.27     21.67 o 
  -2  -5   6      174.64      180.79     20.98 o 
  -1  -5   6       36.43       55.40     16.23 o 
   0  -5   6        3.28        4.23      4.42 o 
   1  -5   6       32.08       28.78     10.74 o 
   2  -5   6      154.65      140.94     15.31 o 
   3  -5   6      445.23      429.83     36.10 o 
   4  -5   6      232.94      206.33     20.63 o 
   5  -5   6       24.60       20.22     13.97 o 
   6  -5   6      127.09      150.99     14.54 o 
   7  -5   6       85.79       80.11     24.60 o 
   8  -5   6       65.34       27.71     37.61 o 
  -9  -4   6       28.08       13.94     12.88 o 
  -8  -4   6        8.15       13.52     15.68 o 
  -7  -4   6       65.62       52.79     44.21 o 
  -6  -4   6        9.24       12.19     12.70 o 
  -5  -4   6      108.13       99.40     26.04 o 
  -4  -4   6        6.25        2.23      3.84 o 
  -3  -4   6      788.31      709.30     30.15 o 
  -2  -4   6      189.24      156.64     16.36 o 
  -1  -4   6       50.94       70.47     22.64 o 
   0  -4   6      187.63      244.34     22.63 o 
   1  -4   6       59.16       75.07     16.53 o 
   2  -4   6      393.64      400.58     23.37 o 
   3  -4   6        9.62       10.72      4.48 o 
   4  -4   6      876.67      851.02     68.12 o 
   5  -4   6       49.58       57.34     12.85 o 
   6  -4   6       36.89       43.50      9.45 o 
   7  -4   6      195.78      201.15     20.57 o 
   8  -4   6       79.13       83.77     10.73 o 
  -9  -3   6        6.75        6.83     10.11 o 
  -8  -3   6       27.27       20.35     26.25 o 
  -7  -3   6       46.31       34.86     23.22 o 
  -6  -3   6      425.23      373.26     26.92 o 
  -5  -3   6      284.36      277.52     25.83 o 
  -4  -3   6      227.60      275.50     23.30 o 
  -3  -3   6       62.58       76.57     16.92 o 
  -2  -3   6       29.34       30.79     12.46 o 
  -1  -3   6      675.54      668.78     33.29 o 
   0  -3   6        1.23        2.47      3.91 o 
   1  -3   6      216.21      213.25     20.63 o 
   2  -3   6     1508.78     1646.31     68.77 o 
   3  -3   6      624.60      688.29     36.32 o 
   4  -3   6      475.42      450.97     15.76 o 
   5  -3   6      284.03      314.80     28.55 o 
   6  -3   6        8.55       10.27      6.55 o 
   7  -3   6       25.38       25.79     19.66 o 
  -9  -2   6       95.13       70.43     45.47 o 
  -8  -2   6       13.49        9.46      8.94 o 
  -7  -2   6      101.00      130.60     78.08 o 
  -6  -2   6      723.64      685.48     55.58 o 
  -5  -2   6      353.14      343.43     32.27 o 
  -4  -2   6      210.24      192.36     22.21 o 
  -3  -2   6      508.73      497.38     28.77 o 
  -2  -2   6      627.43      647.45     32.77 o 
  -1  -2   6       84.15      100.35     12.04 o 
   0  -2   6      501.74      538.82     20.84 o 
   1  -2   6       80.24       99.50     14.16 o 
   2  -2   6       40.89       41.05      8.29 o 
   3  -2   6      323.82      394.07     19.50 o 
   4  -2   6       22.58       18.94      9.88 o 
   5  -2   6      251.25      247.32     10.47 o 
   6  -2   6        3.24        5.33      4.60 o 
   7  -2   6       36.82       35.60     18.12 o 
  -9  -1   6       41.37       26.03     21.68 o 
  -8  -1   6        4.49       -0.20      6.52 o 
  -7  -1   6       35.43       17.75     11.32 o 
  -6  -1   6      146.08      122.55     68.71 o 
  -5  -1   6       30.65       33.00     10.07 o 
  -4  -1   6       40.72       44.51      8.00 o 
  -3  -1   6      249.71      255.48     10.27 o 
  -2  -1   6       40.36       44.56     17.46 o 
  -1  -1   6        7.90        7.88      5.47 o 
   0  -1   6        1.96        1.34      2.94 o 
   1  -1   6      263.00      288.61     20.01 o 
   2  -1   6       84.19       98.50     13.61 o 
   3  -1   6      504.18      496.75     24.44 o 
   4  -1   6       18.79       23.66      9.58 o 
   5  -1   6       54.22       48.87      5.36 o 
   6  -1   6       28.81       20.25     10.62 o 
   7  -1   6       24.65       21.66     13.70 o 
   8  -1   6       14.90        9.97      9.75 o 
  -9   0   6       10.32        9.97     12.07 o 
  -8   0   6       48.08       68.55     26.70 o 
  -7   0   6        1.95        0.51     10.11 o 
  -6   0   6       70.43       71.06     44.33 o 
  -5   0   6      257.90      250.59     12.84 o 
  -4   0   6       20.71       32.70     11.22 o 
  -3   0   6      159.35      164.07     17.35 o 
  -2   0   6        1.47        3.80      2.61 o 
  -1   0   6      565.55      633.80     17.30 o 
   0   0   6      124.75      142.50     16.10 o 
   1   0   6      405.70      415.18     14.78 o 
   2   0   6       99.95      121.05     11.70 o 
   3   0   6      735.30      764.41     29.42 o 
   4   0   6       74.32       81.36     10.77 o 
   5   0   6       46.29       45.81     26.31 o 
   6   0   6      477.82      469.20     66.02 o 
   7   0   6       37.13       44.21     22.79 o 
   8   0   6       63.28       63.43     12.00 o 
   9   0   6        8.62       12.24     10.68 o 
  -9   1   6       46.59       41.27     26.24 o 
  -8   1   6      145.51      125.12     29.96 o 
  -7   1   6       46.78       42.01     18.16 o 
  -6   1   6       22.64       25.91      9.60 o 
  -5   1   6      114.41       76.49     24.85 o 
  -4   1   6      285.75      261.60     15.81 o 
  -3   1   6      266.97      296.52     18.62 o 
  -2   1   6      951.29      985.04     32.46 o 
  -1   1   6     1417.06     1452.35     34.06 o 
   0   1   6        1.92        0.45      2.30 o 
   1   1   6      689.22      721.61     22.85 o 
   2   1   6      315.92      328.21     13.75 o 
   3   1   6      138.75      171.59     20.58 o 
   4   1   6       41.10       52.30      8.05 o 
   5   1   6       46.61       50.47      6.22 o 
   6   1   6       65.38       70.60     32.49 o 
   7   1   6      187.33      156.63     21.98 o 
   8   1   6       16.39       15.64     14.77 o 
   9   1   6       95.15      124.25     20.80 o 
  10   1   6        4.20        3.89      9.50 o 
  -9   2   6       76.85       62.77     31.67 o 
  -8   2   6       31.75       20.46     13.65 o 
  -7   2   6       55.24       34.02     32.47 o 
  -6   2   6        9.63        9.45      6.41 o 
  -5   2   6       48.80       54.09      7.21 o 
  -4   2   6        7.88        5.46      3.14 o 
  -3   2   6      147.51      164.69     13.74 o 
  -2   2   6      515.99      585.57     42.78 o 
  -1   2   6      377.69      376.70     11.45 o 
   0   2   6      159.10      169.08     15.15 o 
   1   2   6       62.38       55.29      9.60 o 
   2   2   6      330.89      315.22     13.67 o 
   3   2   6      543.06      650.46     22.17 o 
   4   2   6      531.61      538.62     28.18 o 
   5   2   6       17.65       10.63      8.80 o 
   6   2   6      106.95       76.83     56.61 o 
   7   2   6      372.89      437.48     47.78 o 
   8   2   6      228.10      218.21     22.38 o 
   9   2   6       67.63       78.70     12.71 o 
  10   2   6       11.00        5.15     11.93 o 
  -9   3   6      287.11      319.99     20.88 o 
  -8   3   6       39.42       33.38     18.35 o 
  -7   3   6      247.51      243.74     25.65 o 
  -6   3   6       88.51       78.38     33.27 o 
  -5   3   6       74.30       76.65      6.53 o 
  -4   3   6       69.18       72.80      5.28 o 
  -3   3   6      569.11      660.29     35.36 o 
  -2   3   6     1556.63     1731.92     51.21 o 
  -1   3   6      585.05      612.85     22.05 o 
   0   3   6        4.17        4.78      4.31 o 
   1   3   6        6.49        8.48      5.12 o 
   2   3   6      152.80      196.03     19.84 o 
   3   3   6       89.58      111.26     12.72 o 
   4   3   6      156.84      158.48     43.75 o 
   5   3   6      230.36      243.05     26.46 o 
   6   3   6      150.93      135.63     11.66 o 
   7   3   6       87.74       71.14     41.14 o 
   8   3   6       22.93       24.37     10.08 o 
   9   3   6      120.81      111.72     16.69 o 
  10   3   6       38.46       19.73     23.77 o 
  11   3   6       45.07       29.63     30.94 o 
  -9   4   6       14.52       13.74      9.86 o 
  -8   4   6        9.81        9.72      7.27 o 
  -7   4   6       67.25       55.25     21.36 o 
  -6   4   6       49.12       60.28     26.84 o 
  -5   4   6       19.94       13.33      5.07 o 
  -4   4   6      164.43      148.33     19.65 o 
  -3   4   6      279.61      142.32     49.93 o 
  -2   4   6      209.81      244.91     16.78 o 
  -1   4   6      559.68      579.73     28.15 o 
   0   4   6      463.68      482.63     14.23 o 
   1   4   6      830.23     1004.20     34.37 o 
   2   4   6     1381.82     1185.97     33.25 o 
   3   4   6      163.86      153.26     18.35 o 
   4   4   6      206.13       59.04     16.15 o 
   5   4   6      125.17      128.44      9.95 o 
   6   4   6       44.03       47.88     30.75 o 
   7   4   6      212.38      258.13     35.31 o 
   8   4   6       99.24      101.43     15.73 o 
   9   4   6       99.01      113.21     20.05 o 
  10   4   6       76.76       58.39     48.06 o 
  11   4   6       16.11       10.75     15.35 o 
  -9   5   6       44.07       24.28     32.48 o 
  -8   5   6      133.09      125.64     17.18 o 
  -7   5   6      112.17      122.11     19.93 o 
  -6   5   6      264.95      298.46     35.81 o 
  -5   5   6      349.95      347.97     17.12 o 
  -4   5   6        0.61        1.24      4.94 o 
  -3   5   6      229.06      233.02     27.09 o 
  -2   5   6      101.65       69.72     19.44 o 
  -1   5   6     1211.08     1368.52     65.18 o 
   0   5   6        2.30        1.66      2.22 o 
   1   5   6      282.39      287.05     12.49 o 
   2   5   6      176.45      172.59     12.53 o 
   3   5   6     1266.15     1376.47     70.22 o 
   4   5   6       63.26       41.72     28.94 o 
   5   5   6       46.28       38.28     10.90 o 
   6   5   6      299.11      321.29     16.40 o 
   7   5   6      420.15      409.56     32.67 o 
   8   5   6      123.38      121.02     15.25 o 
   9   5   6       19.60       19.35     16.19 o 
  10   5   6       57.11       44.34     44.59 o 
  11   5   6       31.21       18.46     30.23 o 
  -9   6   6       18.91       19.81     39.33 o 
  -8   6   6       51.13       37.88     44.05 o 
  -7   6   6      112.45       99.00     19.26 o 
  -6   6   6      179.95      190.96     19.97 o 
  -5   6   6      269.62      229.34     19.10 o 
  -4   6   6      113.87      138.11     16.08 o 
  -3   6   6     1274.53     1318.43     79.32 o 
  -2   6   6      365.60      407.30     20.51 o 
  -1   6   6      752.86      732.59     18.75 o 
   0   6   6      172.12      209.90     11.80 o 
   1   6   6      172.76      159.28     10.38 o 
   2   6   6      104.20      104.39      7.71 o 
   3   6   6       37.52       44.33     15.52 o 
   4   6   6     2518.10     2617.64     42.71 o 
   5   6   6      466.36      473.83     24.73 o 
   6   6   6        3.68        8.09      6.01 o 
   7   6   6       86.84       90.21     19.46 o 
   8   6   6      124.46      124.26     16.16 o 
   9   6   6       10.09       14.90     13.13 o 
  10   6   6      217.33      204.50     33.74 o 
  11   6   6        1.32        4.42      5.44 o 
  -9   7   6       57.11       33.92     39.92 o 
  -8   7   6       12.26        9.59     22.88 o 
  -7   7   6        6.50       11.77     15.10 o 
  -6   7   6       27.24       19.92      7.51 o 
  -5   7   6      621.29      646.79     40.81 o 
  -4   7   6       42.65       20.72     10.86 o 
  -3   7   6      255.34      252.81     14.58 o 
  -2   7   6      411.70      400.45     17.25 o 
  -1   7   6       99.44       86.57     11.35 o 
   0   7   6        7.10        7.06      3.87 o 
   1   7   6      405.64      224.16     30.80 o 
   2   7   6      522.19      546.26     16.82 o 
   3   7   6      107.30      115.39     18.58 o 
   4   7   6       49.24       44.66     20.90 o 
   5   7   6      209.47      206.82     19.40 o 
   6   7   6      222.06      237.04     21.77 o 
   7   7   6      150.30      112.12     67.25 o 
   8   7   6      371.81      387.19     21.99 o 
   9   7   6        4.38        5.29      6.02 o 
  10   7   6       13.43       11.48     15.99 o 
  -8   8   6       76.50       57.86     36.60 o 
  -7   8   6      228.81      247.47     49.54 o 
  -6   8   6       28.32       20.24     11.16 o 
  -5   8   6      947.84      997.93     48.92 o 
  -4   8   6        7.98        9.64      3.88 o 
  -3   8   6        3.44        5.46      2.70 o 
  -2   8   6      953.05     1027.88     43.48 o 
  -1   8   6      191.15      182.68     30.12 o 
   0   8   6       61.71       51.17      7.22 o 
   1   8   6      235.77      140.44     31.77 o 
   2   8   6       36.67       33.75      6.43 o 
   3   8   6     1575.81     1767.78    117.31 o 
   4   8   6      323.87      305.25     17.42 o 
   5   8   6       41.71       45.95     13.58 o 
   6   8   6      267.48      267.41     20.14 o 
   7   8   6       25.23       13.70     10.14 o 
   8   8   6       65.87       80.81     27.20 o 
   9   8   6       12.62       11.86     15.86 o 
  10   8   6        5.75        2.91     14.39 o 
  -8   9   6        3.72       -4.42     15.28 o 
  -7   9   6       14.35       27.25     16.46 o 
  -6   9   6      115.53      105.12     14.50 o 
  -5   9   6        1.00        4.57      3.91 o 
  -4   9   6       74.46       77.45     15.05 o 
  -3   9   6      392.06      394.45     15.78 o 
  -2   9   6      203.29      217.75     15.12 o 
  -1   9   6      315.19      312.74     17.32 o 
   0   9   6        0.98        3.46      3.45 o 
   1   9   6      395.11      414.14     27.31 o 
   2   9   6       65.93       64.24      6.10 o 
   3   9   6        5.53        3.30      3.86 o 
   4   9   6      229.54      274.41     69.87 o 
   5   9   6      124.92      128.70     12.75 o 
   6   9   6       29.14       23.24     15.42 o 
   7   9   6       42.96       38.99     17.87 o 
   8   9   6        6.63        8.89      7.68 o 
   9   9   6       34.16       46.18     32.74 o 
  10   9   6      110.64      106.41     29.85 o 
  -8  10   6        8.00        6.44     13.01 o 
  -7  10   6       28.39        8.73      8.73 o 
  -6  10   6       22.07       11.07      8.59 o 
  -5  10   6      329.93      415.85     44.92 o 
  -4  10   6      207.65      224.46     18.79 o 
  -3  10   6       10.43       10.26      6.59 o 
  -2  10   6       68.50       58.86     10.77 o 
  -1  10   6      574.07      602.41     25.38 o 
   0  10   6      438.69      466.94     23.41 o 
   1  10   6      572.19      583.70     26.79 o 
   2  10   6       94.51      106.04     16.39 o 
   3  10   6      133.53      140.47     14.55 o 
   4  10   6       39.59       47.99     14.85 o 
   5  10   6       16.70       24.16     11.39 o 
   6  10   6       34.33       33.26     14.18 o 
   7  10   6      144.93      172.27     15.84 o 
   8  10   6       97.34       99.44     21.21 o 
   9  10   6      153.69      208.87     44.75 o 
  10  10   6       65.50       58.90     62.50 o 
  -7  11   6       11.53        8.15     14.52 o 
  -6  11   6       11.31        9.56     11.73 o 
  -5  11   6      144.82      170.90     17.41 o 
  -4  11   6      164.18      175.63     16.44 o 
  -3  11   6      251.39      239.63     20.11 o 
  -2  11   6       33.47       41.98     10.23 o 
  -1  11   6       12.75        9.11      3.53 o 
   0  11   6        2.55        2.98      3.10 o 
   1  11   6      589.13      675.67     53.42 o 
   2  11   6       25.54       20.70     13.57 o 
   3  11   6       63.83       38.76     20.13 o 
   4  11   6      163.25      163.83     23.88 o 
   5  11   6      269.86      277.61     22.28 o 
   6  11   6       36.22       44.25     23.02 o 
   7  11   6        6.03        6.29      6.86 o 
   8  11   6       17.46       12.46     11.02 o 
   9  11   6      103.63      137.81     23.51 o 
  -7  12   6       25.11       11.31     24.17 o 
  -6  12   6       22.58       26.01     28.85 o 
  -5  12   6       31.92       28.01     23.23 o 
  -4  12   6       62.33       44.37     26.11 o 
  -3  12   6      227.98      242.82     19.20 o 
  -2  12   6      426.32      413.16     35.92 o 
  -1  12   6       45.83       45.55      7.09 o 
   0  12   6      509.90      512.89     32.19 o 
   1  12   6       73.52       61.60     13.09 o 
   2  12   6       41.65       24.65     13.26 o 
   3  12   6      229.26      219.13     23.88 o 
   4  12   6       26.53       29.05     15.86 o 
   5  12   6      116.89      125.25     22.49 o 
   6  12   6      109.34      119.42     15.36 o 
   7  12   6       10.43       16.40      9.70 o 
   8  12   6       10.25       11.43      6.76 o 
   9  12   6       57.97       38.59     39.52 o 
  -6  13   6        9.50        9.57     22.81 o 
  -5  13   6       10.19        9.54     13.12 o 
  -4  13   6       71.60       75.93     42.47 o 
  -3  13   6       32.57       20.32     15.00 o 
  -2  13   6       12.88       16.87      8.01 o 
  -1  13   6       33.54       23.14      7.49 o 
   0  13   6        6.00        4.87      4.65 o 
   1  13   6       53.32       57.19     10.88 o 
   2  13   6       59.69       69.03      8.74 o 
   3  13   6       86.53       91.81     29.50 o 
   4  13   6       26.63       26.44     11.51 o 
   5  13   6       69.83       46.56     20.91 o 
   6  13   6       45.42       40.32     23.99 o 
   7  13   6       20.33       12.63     10.90 o 
   8  13   6        7.85        8.08      6.55 o 
  -5  14   6       42.02       27.96     13.42 o 
  -4  14   6       12.13       11.45      8.32 o 
  -3  14   6       32.28       28.57     14.78 o 
  -2  14   6       58.40       47.63     12.87 o 
  -1  14   6       55.30       50.08     35.57 o 
   0  14   6      102.86       90.59     12.84 o 
   1  14   6       46.42       41.26     17.17 o 
   2  14   6        9.59       11.72      7.89 o 
   3  14   6      205.16      202.31     16.00 o 
   4  14   6      133.79      135.87     24.27 o 
   5  14   6       42.48       31.09     18.50 o 
   6  14   6       89.46       98.20     18.40 o 
   7  14   6       57.86       35.51     25.74 o 
   8  14   6        6.80        4.91      8.07 o 
  -4  15   6        7.99        5.44      9.07 o 
  -3  15   6       10.26       11.49      8.83 o 
  -2  15   6        2.93        7.28     17.06 o 
  -1  15   6       19.30       19.99     21.08 o 
   0  15   6        2.25        5.62      7.64 o 
   1  15   6        0.58        3.16      3.27 o 
   2  15   6      177.52      165.32     18.97 o 
   3  15   6        9.03        4.15      7.47 o 
   4  15   6        2.31        6.93      8.24 o 
   5  15   6        9.90        5.27      6.65 o 
   6  15   6       19.43       12.42     13.42 o 
   7  15   6      121.20      146.80     21.00 o 
  -3  16   6        1.83        2.91     12.33 o 
  -2  16   6       19.27       14.81     20.19 o 
  -1  16   6        0.20        2.13      7.20 o 
   0  16   6       70.36       50.64     44.53 o 
   1  16   6       27.11       13.19     19.81 o 
   2  16   6       53.18       33.35     23.70 o 
   3  16   6       22.09       19.08     14.56 o 
   4  16   6        3.86       -0.52      6.92 o 
   5  16   6       38.54       29.94     18.58 o 
   6  16   6        7.12        6.77     11.57 o 
  -2  17   6       14.94       11.24     17.21 o 
  -1  17   6        3.94       10.42     12.90 o 
   0  17   6       13.50       12.19     17.35 o 
   1  17   6       51.20       35.43     42.01 o 
   2  17   6       47.79       39.90     26.28 o 
   3  17   6        5.78        1.24     13.24 o 
   4  17   6       18.23       17.84     11.12 o 
   5  17   6       66.31       57.70     58.56 o 
  -1 -11   7       51.53       45.39     38.37 o 
   0 -11   7      104.30      103.69     66.67 o 
   1 -11   7      110.78       79.85     54.32 o 
  -4 -10   7       10.17        8.07      7.72 o 
  -3 -10   7       55.71       44.11     30.22 o 
  -2 -10   7       12.92        7.11      6.38 o 
  -1 -10   7       30.90       37.29     42.98 o 
   0 -10   7        0.45        4.00      6.35 o 
   1 -10   7      106.07      120.74     16.05 o 
   2 -10   7       89.84       83.51     58.22 o 
   3 -10   7       10.72        7.02     12.17 o 
  -5  -9   7       88.52       47.89     65.40 o 
  -4  -9   7        1.33        3.04      5.93 o 
  -3  -9   7       24.02       11.93     10.34 o 
  -2  -9   7       10.86        9.34      8.54 o 
  -1  -9   7       56.45       44.90     21.77 o 
   0  -9   7       18.68       14.38      7.06 o 
   1  -9   7       31.23       28.61     15.37 o 
   2  -9   7       17.61        5.24      9.57 o 
   3  -9   7        8.45       18.81     11.02 o 
   4  -9   7      112.60      136.75     17.29 o 
   5  -9   7        3.06        2.35      8.35 o 
  -6  -8   7       11.46       12.55     20.74 o 
  -5  -8   7      346.46      410.91     29.04 o 
  -4  -8   7       41.09       29.61     15.33 o 
  -3  -8   7       20.42       18.11     12.40 o 
  -2  -8   7       14.64        9.58      5.80 o 
  -1  -8   7       40.07       23.25     15.26 o 
   0  -8   7        3.61        5.27      5.44 o 
   1  -8   7       31.71       17.23     12.75 o 
   2  -8   7       53.56       53.85     36.04 o 
   3  -8   7       13.71       10.39     13.30 o 
   4  -8   7       75.21      100.17     40.22 o 
   5  -8   7        1.45       -0.07      9.42 o 
   6  -8   7       51.37       28.39     24.35 o 
  -7  -7   7       50.08       34.14     26.10 o 
  -6  -7   7       29.88       22.57     25.28 o 
  -5  -7   7      143.21      134.85     18.80 o 
  -4  -7   7      115.64      139.30     30.89 o 
  -3  -7   7       46.58       51.72     24.05 o 
  -2  -7   7      138.28      122.86     15.11 o 
  -1  -7   7       21.76       11.30      9.37 o 
   0  -7   7       28.17       22.93      9.65 o 
   1  -7   7       32.19       31.21     10.00 o 
   2  -7   7       39.34       35.45     15.53 o 
   3  -7   7      208.22      240.04     21.24 o 
   4  -7   7      181.20      173.79     31.93 o 
   5  -7   7       37.51        7.86      7.37 o 
   6  -7   7       36.19       28.72     23.17 o 
   7  -7   7      176.76      180.34     17.61 o 
  -7  -6   7        0.32        8.91     14.83 o 
  -6  -6   7       41.49       37.12     25.68 o 
  -5  -6   7       36.16       24.65     14.46 o 
  -4  -6   7       62.18       62.97     11.94 o 
  -3  -6   7       57.88       54.19     27.65 o 
  -2  -6   7        1.28        3.01      4.55 o 
  -1  -6   7        1.66        2.94      5.43 o 
   0  -6   7        1.04        2.21      4.38 o 
   1  -6   7       33.50       28.29     11.98 o 
   2  -6   7       80.85       87.45     11.21 o 
   3  -6   7      492.83      481.07     37.21 o 
   4  -6   7        2.43       -1.42     10.46 o 
   5  -6   7       11.76        6.37      8.28 o 
   6  -6   7        7.55       13.50     13.46 o 
   7  -6   7       19.06       17.08     16.08 o 
  -8  -5   7        3.58       -9.19     16.99 o 
  -7  -5   7       46.49       37.39     34.39 o 
  -6  -5   7       52.61       44.48     34.99 o 
  -5  -5   7        5.13        8.26      5.77 o 
  -4  -5   7      175.34      185.89     33.86 o 
  -3  -5   7       50.99       54.30     20.70 o 
  -2  -5   7      587.77      555.59     42.80 o 
  -1  -5   7      155.74      155.56     19.42 o 
   0  -5   7     1048.40     1044.33     91.94 o 
   1  -5   7      270.78      299.97     26.12 o 
   2  -5   7      144.66      154.43     19.23 o 
   3  -5   7      207.83      193.35     17.72 o 
   4  -5   7       50.06       40.50     11.57 o 
   5  -5   7       27.04       18.39     16.08 o 
   6  -5   7       96.66      111.79     27.56 o 
   7  -5   7        0.56        3.40      8.19 o 
   8  -5   7        5.16        6.15      7.79 o 
  -8  -4   7        0.90       11.28      9.68 o 
  -7  -4   7       14.24        9.46     15.32 o 
  -6  -4   7       68.40       54.01     36.66 o 
  -5  -4   7        7.02        6.19      6.94 o 
  -4  -4   7       52.76       43.88     21.73 o 
  -3  -4   7      352.68      338.23     28.85 o 
  -2  -4   7       20.11       16.31      6.24 o 
  -1  -4   7      101.95      114.51     14.40 o 
   0  -4   7        1.95        5.61      3.80 o 
   1  -4   7       10.43       14.48      7.24 o 
   2  -4   7      143.06      153.04     16.58 o 
   3  -4   7      153.64      176.13     15.30 o 
   4  -4   7       54.91       58.77     13.41 o 
   5  -4   7       74.40       80.28      6.78 o 
   6  -4   7      304.50      339.88     23.09 o 
   7  -4   7       47.08       44.67     23.26 o 
   8  -4   7       69.20       85.67     40.41 o 
  -8  -3   7       38.28       45.05     55.47 o 
  -7  -3   7       33.41       38.07     18.61 o 
  -6  -3   7       69.41       62.68     40.20 o 
  -5  -3   7     1343.37     1275.39     33.67 o 
  -4  -3   7      126.44      135.87     18.93 o 
  -3  -3   7      262.30      292.70     28.00 o 
  -2  -3   7      519.57      492.56     33.73 o 
  -1  -3   7       62.15       89.90     24.89 o 
   0  -3   7      695.54      804.80     92.91 o 
   1  -3   7       47.58       56.65     11.78 o 
   2  -3   7      234.93      200.55     20.79 o 
   3  -3   7      484.23      432.45     18.50 o 
   4  -3   7      246.49      233.93     19.20 o 
   5  -3   7      266.89      270.24     19.75 o 
   6  -3   7      100.39      102.12     12.24 o 
   7  -3   7      245.49      262.11     25.85 o 
  -9  -2   7        8.32        9.00     12.67 o 
  -8  -2   7       27.56       16.14     10.31 o 
  -7  -2   7      376.52      367.28     39.00 o 
  -6  -2   7       25.83       27.79     20.17 o 
  -5  -2   7      143.42      136.06     66.60 o 
  -4  -2   7       15.24        4.47      4.29 o 
  -3  -2   7        8.24        7.98      5.39 o 
  -2  -2   7      184.82      214.19     24.00 o 
  -1  -2   7      146.36      141.79     12.84 o 
   0  -2   7        7.71        4.80      2.63 o 
   1  -2   7      697.23      679.87     33.80 o 
   2  -2   7       24.90       30.18     12.95 o 
   3  -2   7       16.74       25.85     10.67 o 
   4  -2   7       59.59       62.03     11.27 o 
   5  -2   7      296.99      338.39     30.95 o 
   6  -2   7       69.74       79.76      8.23 o 
   7  -2   7      120.04      124.82     10.05 o 
  -9  -1   7        1.49       -3.01      9.03 o 
  -8  -1   7       11.45        5.73      9.38 o 
  -7  -1   7      172.60      172.65     92.35 o 
  -6  -1   7        5.49       11.08     14.10 o 
  -5  -1   7      387.78      331.35     77.45 o 
  -4  -1   7      184.14      184.24     81.01 o 
  -3  -1   7      208.16      199.31     20.87 o 
  -2  -1   7        2.65        5.49      5.33 o 
  -1  -1   7      393.92      414.69     26.43 o 
   0  -1   7     1152.29     1246.62     59.51 o 
   1  -1   7      226.13      249.54     22.25 o 
   2  -1   7      769.43      758.07     37.05 o 
   3  -1   7      609.13      598.04     27.37 o 
   4  -1   7      819.68      763.59     44.06 o 
   5  -1   7       38.67       32.04     12.06 o 
   6  -1   7       17.91       15.51      8.02 o 
   7  -1   7       75.37       67.91      8.78 o 
   8  -1   7        0.65        0.56      6.11 o 
  -9   0   7       26.24       26.84     19.32 o 
  -8   0   7       12.96        9.14      8.89 o 
  -7   0   7       47.46       46.57     19.69 o 
  -6   0   7      359.37      329.24     22.68 o 
  -5   0   7       59.51       57.13     25.06 o 
  -4   0   7       79.51       80.32     20.16 o 
  -3   0   7       13.70       14.10     14.39 o 
  -2   0   7       80.45       79.56     12.18 o 
  -1   0   7      163.26      178.70     16.25 o 
   0   0   7        0.51       -0.09      4.18 o 
   1   0   7       18.96       21.50     11.73 o 
   2   0   7      110.93      126.57     10.91 o 
   3   0   7      315.84      357.85     21.70 o 
   4   0   7       42.83       48.97      6.05 o 
   5   0   7       88.85       81.18     14.54 o 
   6   0   7       61.57       49.62     14.27 o 
   7   0   7      460.48      464.21     27.40 o 
   8   0   7       99.22      115.50     28.69 o 
   9   0   7       71.04       82.65     15.98 o 
  -9   1   7       13.02       14.80     14.24 o 
  -8   1   7      109.05       76.96     36.20 o 
  -7   1   7       18.92       13.60      9.84 o 
  -6   1   7      213.80      203.76     27.78 o 
  -5   1   7      148.48      150.96     25.24 o 
  -4   1   7        7.94        9.25      6.42 o 
  -3   1   7      651.21      677.05     31.18 o 
  -2   1   7      483.00      524.31     38.66 o 
  -1   1   7      900.88      919.19     45.11 o 
   0   1   7     1949.01     2059.79     89.01 o 
   1   1   7      721.46      775.49     37.19 o 
   2   1   7        4.12        6.11      6.71 o 
   3   1   7        3.47        4.93      5.26 o 
   4   1   7       30.53       42.28      7.29 o 
   5   1   7       96.27      110.82     24.88 o 
   6   1   7       27.93       25.10     20.81 o 
   7   1   7        0.04        3.09      5.42 o 
   8   1   7      113.92      119.43     14.89 o 
   9   1   7      140.62      131.78     27.10 o 
  10   1   7      164.29      161.41     24.88 o 
  -9   2   7       31.93       25.82     13.16 o 
  -8   2   7       65.67       50.05     25.41 o 
  -7   2   7       29.16       33.07     14.94 o 
  -6   2   7       26.68       37.26     17.58 o 
  -5   2   7      120.57      127.26      7.37 o 
  -4   2   7       37.26       44.49     12.92 o 
  -3   2   7      570.58      571.38     28.09 o 
  -2   2   7      207.52      191.39     18.53 o 
  -1   2   7      590.65      620.50     34.00 o 
   0   2   7        7.53       13.79     12.86 o 
   1   2   7      349.86      408.71     16.70 o 
   2   2   7      806.90      818.81     38.45 o 
   3   2   7     1363.94     1297.20     60.10 o 
   4   2   7        6.49        5.21      2.64 o 
   5   2   7      227.81      227.02     21.57 o 
   6   2   7       24.39       22.61     11.84 o 
   7   2   7      102.32       85.64     12.25 o 
   8   2   7        0.08        1.07      5.40 o 
   9   2   7      194.03      158.84     17.46 o 
  10   2   7        6.73        7.42      6.60 o 
  -9   3   7        9.20       10.42      9.31 o 
  -8   3   7       52.91       55.67     21.03 o 
  -7   3   7      135.86      154.67     22.31 o 
  -6   3   7       71.65       79.75     20.52 o 
  -5   3   7       65.13       60.36      9.71 o 
  -4   3   7      250.37      243.83     24.04 o 
  -3   3   7      124.18      142.66     14.15 o 
  -2   3   7        9.19        8.90      4.82 o 
  -1   3   7      306.53      296.24     31.43 o 
   0   3   7      126.40      152.82     16.78 o 
   1   3   7      491.93      475.15     19.07 o 
   2   3   7      504.56      570.63     22.04 o 
   3   3   7      147.18      199.01     20.90 o 
   4   3   7      146.25      130.41     16.02 o 
   5   3   7       31.71       24.51     20.94 o 
   6   3   7       15.25        5.68      9.42 o 
   8   3   7      194.14      189.14     22.35 o 
   9   3   7        6.40        6.09      9.33 o 
  10   3   7       20.21       15.21     23.34 o 
  -9   4   7       69.73       46.28     29.57 o 
  -8   4   7       20.32       21.50     20.76 o 
  -7   4   7      116.38      116.86     17.50 o 
  -6   4   7      239.63      246.32     22.08 o 
  -5   4   7       50.18       51.14      8.68 o 
  -4   4   7      920.32      990.72     37.30 o 
  -3   4   7       10.54       15.40      5.67 o 
  -2   4   7      155.45      162.80     14.09 o 
  -1   4   7        8.08        7.86     10.95 o 
   0   4   7        4.07       10.39      4.93 o 
   1   4   7      531.94      584.78     21.95 o 
   2   4   7     1572.37     1687.76     46.02 o 
   3   4   7      777.46      935.40     50.51 o 
   4   4   7      402.85      438.73     33.96 o 
   5   4   7      186.25      180.06     12.83 o 
   6   4   7       12.29        8.70      6.66 o 
   7   4   7      201.36      182.55     25.79 o 
   8   4   7      153.95      148.85     22.64 o 
   9   4   7       17.52       14.34      8.63 o 
  10   4   7        3.05        5.51     11.86 o 
  -9   5   7       42.85       32.70     33.70 o 
  -8   5   7       40.11       20.99     12.73 o 
  -7   5   7        1.92        1.06      5.75 o 
  -6   5   7       66.72       56.27     26.48 o 
  -5   5   7      754.57      755.45     80.76 o 
  -4   5   7       75.17       78.20     13.31 o 
  -3   5   7       88.90       85.08     23.87 o 
  -2   5   7      189.58      185.11     14.73 o 
  -1   5   7     1171.43     1267.50     40.29 o 
   0   5   7     2372.64     2305.02    136.85 o 
   1   5   7      961.48     1048.41     31.39 o 
   2   5   7      402.02      431.24     39.54 o 
   3   5   7       78.09       85.52     22.39 o 
   4   5   7      342.11      323.12     41.68 o 
   5   5   7       67.83       69.01     10.69 o 
   6   5   7        2.28        5.89      5.62 o 
   7   5   7      362.32      364.77     40.25 o 
   8   5   7      186.22      170.23     37.09 o 
   9   5   7       52.28       44.83     24.86 o 
  10   5   7       16.50       18.61     13.37 o 
  -9   6   7       87.15       61.35     55.20 o 
  -8   6   7       50.07       41.10     39.17 o 
  -7   6   7        2.99        7.65      4.88 o 
  -6   6   7       67.98       56.21     27.30 o 
  -5   6   7      148.20      130.88     30.81 o 
  -4   6   7      171.47      192.50     13.05 o 
  -3   6   7       62.49       51.36     11.06 o 
  -2   6   7      367.17      386.29     18.75 o 
  -1   6   7      204.88      226.46     14.50 o 
   0   6   7       29.08       38.67      6.79 o 
   1   6   7     1197.64     1345.03     47.66 o 
   2   6   7      117.11      101.78     32.70 o 
   3   6   7       24.45       13.40     10.84 o 
   4   6   7       24.87       20.92      9.26 o 
   5   6   7      303.35      324.03     26.42 o 
   6   6   7       49.56       59.33     28.99 o 
   7   6   7      657.05      676.65     40.45 o 
   8   6   7       83.78       66.46     39.29 o 
   9   6   7        1.08        3.86      4.06 o 
  10   6   7        3.66        1.98      9.75 o 
  -9   7   7       22.65       17.04     20.50 o 
  -8   7   7       56.23       53.70     45.94 o 
  -7   7   7       84.37       88.28     11.31 o 
  -6   7   7        0.43        2.47      3.96 o 
  -5   7   7      498.05      494.60     25.87 o 
  -4   7   7      811.32      819.43     55.14 o 
  -3   7   7        8.44        8.38      4.11 o 
  -2   7   7       51.11       43.56     12.12 o 
  -1   7   7        1.84        3.02      3.70 o 
   0   7   7      408.96      341.10     19.71 o 
   1   7   7      295.59      280.19     16.60 o 
   2   7   7      423.59      493.86     30.55 o 
   3   7   7      971.82     1018.16     39.67 o 
   4   7   7        8.65        6.62      6.68 o 
   5   7   7     1124.15     1210.49     62.28 o 
   6   7   7      365.26      372.08     32.99 o 
   7   7   7      132.06      127.31     17.99 o 
   8   7   7      214.22      242.64     17.91 o 
   9   7   7       67.39       65.08     54.19 o 
  10   7   7       53.57       40.97     30.97 o 
  -8   8   7       14.97        6.20     10.73 o 
  -7   8   7      193.05      239.44     33.03 o 
  -6   8   7       53.61       36.03     21.42 o 
  -5   8   7      124.79      125.72     13.89 o 
  -4   8   7        3.84        3.85      4.38 o 
  -3   8   7       14.62       12.13      5.22 o 
  -2   8   7      125.35      126.18     10.93 o 
  -1   8   7      123.64      129.19      9.95 o 
   0   8   7        4.34        7.24      4.76 o 
   1   8   7      248.53      231.84     17.75 o 
   2   8   7      230.62      222.43     18.11 o 
   3   8   7      279.00      282.82     18.13 o 
   4   8   7        2.42        6.70      6.23 o 
   5   8   7      222.50      214.14     48.47 o 
   6   8   7      364.71      375.71     29.71 o 
   7   8   7      182.12      213.92     23.28 o 
   8   8   7       66.31       61.04     15.27 o 
   9   8   7        9.00        8.19      9.17 o 
  10   8   7       44.65       32.08     33.65 o 
  -8   9   7       28.39       21.55     20.08 o 
  -7   9   7      154.05      147.78     97.93 o 
  -6   9   7        1.29       -0.47     19.21 o 
  -5   9   7       42.32       43.58      9.23 o 
  -4   9   7      194.10      211.07     14.58 o 
  -3   9   7      823.73      886.74     58.59 o 
  -2   9   7      159.24      158.53     19.11 o 
  -1   9   7       82.73       72.58      7.50 o 
   0   9   7      617.89      659.18     25.90 o 
   1   9   7       88.23      103.96     11.74 o 
   2   9   7     1026.94     1135.37     38.27 o 
   3   9   7       90.90       92.71     11.27 o 
   4   9   7      185.69      179.28     19.98 o 
   5   9   7      233.97      253.08     19.57 o 
   6   9   7       36.55       24.97     21.89 o 
   7   9   7      183.44      191.97     23.21 o 
   8   9   7      100.44       97.92     12.64 o 
   9   9   7        6.44        5.95      8.19 o 
  10   9   7        4.17        6.20     18.61 o 
  -8  10   7        1.99       10.62     21.67 o 
  -7  10   7       37.05       26.19     29.88 o 
  -6  10   7        1.89       12.55     20.25 o 
  -5  10   7        1.39        1.66      4.97 o 
  -4  10   7       79.79       61.51     14.42 o 
  -3  10   7      116.42      107.11     14.55 o 
  -2  10   7      467.18      489.90     33.49 o 
  -1  10   7        3.29        2.29      2.97 o 
   0  10   7       11.05       14.69      6.68 o 
   1  10   7      367.06      374.16     19.21 o 
   2  10   7      142.64      155.89     11.69 o 
   3  10   7      344.06      364.61     16.29 o 
   4  10   7      194.51      214.30     26.59 o 
   5  10   7       47.25       41.59     15.16 o 
   6  10   7      179.94      188.47     16.77 o 
   7  10   7      237.40      257.01     21.02 o 
   8  10   7       65.10       58.23     28.29 o 
   9  10   7       28.16       35.92     31.05 o 
  10  10   7       13.98       12.59      8.31 o 
  -7  11   7       63.28       45.99     76.69 o 
  -6  11   7      121.72      147.63     26.67 o 
  -5  11   7       43.83       54.49     22.71 o 
  -4  11   7       83.10       77.97     36.07 o 
  -3  11   7      432.59      484.80     24.31 o 
  -2  11   7      395.63      397.77     25.82 o 
  -1  11   7       79.59       80.58     15.64 o 
   0  11   7      115.95       97.73     14.15 o 
   1  11   7      109.09      114.82     10.51 o 
   2  11   7       19.44       12.31     10.49 o 
   3  11   7       52.59       60.20     18.34 o 
   4  11   7      232.01      241.79     28.02 o 
   5  11   7       90.67      100.80     20.31 o 
   6  11   7      139.39      148.58     26.86 o 
   7  11   7       29.80       36.47     12.87 o 
   8  11   7       12.30        9.16      6.83 o 
   9  11   7       37.31       40.54     50.71 o 
  -7  12   7       15.18        6.46      6.09 o 
  -6  12   7      242.13      262.26     30.79 o 
  -5  12   7      101.46       98.32     14.53 o 
  -4  12   7       23.72       26.42     18.96 o 
  -3  12   7       38.88       27.99     20.82 o 
  -2  12   7      128.66      142.93     20.51 o 
  -1  12   7      414.39      422.58     22.97 o 
   0  12   7        5.30        7.36      4.63 o 
   1  12   7      359.26      359.02     23.91 o 
   2  12   7      140.30      143.36     18.27 o 
   3  12   7       98.22      107.04     27.40 o 
   4  12   7       29.14       21.03      9.64 o 
   5  12   7       70.52       85.28     11.83 o 
   6  12   7        8.13       11.90      6.05 o 
   7  12   7       53.12       46.02     22.34 o 
   8  12   7       38.63       26.35     19.23 o 
   9  12   7       13.01        8.22      9.88 o 
  -6  13   7      129.33      133.21     23.96 o 
  -5  13   7      137.87      113.60     37.57 o 
  -4  13   7       52.43       38.07     18.20 o 
  -3  13   7       10.88       14.41      8.70 o 
  -2  13   7        8.64        3.86      6.27 o 
  -1  13   7      145.69      142.83     12.59 o 
   0  13   7        3.02        3.62      2.59 o 
   1  13   7      236.13      220.98     19.56 o 
   2  13   7      200.67      179.09     29.82 o 
   3  13   7      218.78      231.48     19.30 o 
   4  13   7      117.94      115.07     25.98 o 
   5  13   7       12.92        9.73      7.13 o 
   6  13   7       20.10       10.97      7.34 o 
   7  13   7       31.44       24.10     17.01 o 
   8  13   7       47.52       33.55     19.86 o 
   9  13   7      155.38      147.52     68.27 o 
  -5  14   7       23.50        9.50     13.62 o 
  -4  14   7       49.79       32.41     19.30 o 
  -3  14   7       14.65       12.22     12.98 o 
  -2  14   7       18.06       16.61      8.50 o 
  -1  14   7       40.26       39.94     14.42 o 
   0  14   7        2.47        2.52      4.96 o 
   1  14   7        8.39        4.77      6.46 o 
   2  14   7       35.93       40.03     16.63 o 
   3  14   7       28.95       27.86     12.48 o 
   4  14   7       65.62       82.17     12.73 o 
   5  14   7       62.34       80.13     14.32 o 
   6  14   7      121.27      121.58     14.42 o 
   7  14   7       84.94       83.65     12.13 o 
   8  14   7       42.00       20.34     13.68 o 
  -4  15   7       11.59       10.07     10.35 o 
  -3  15   7        4.61        9.42     11.16 o 
  -2  15   7       23.46       15.66      8.06 o 
  -1  15   7       44.45       43.87     39.56 o 
   0  15   7       75.92       78.88     47.80 o 
   1  15   7       63.39       65.98     18.34 o 
   2  15   7       31.73       26.10     14.49 o 
   3  15   7       78.79       81.77     21.41 o 
   4  15   7       74.12       85.95     14.32 o 
   5  15   7        3.47        5.62      7.90 o 
   6  15   7       44.74       32.47     26.55 o 
   7  15   7       45.09       33.81     26.61 o 
  -3  16   7       14.52       14.85      9.91 o 
  -2  16   7        2.58        5.15      5.11 o 
  -1  16   7       59.33       54.52     42.03 o 
   0  16   7        5.49        1.55      6.93 o 
   1  16   7       11.28       17.15     21.14 o 
   2  16   7        2.20       -1.16      5.96 o 
   3  16   7        9.33        4.77      9.12 o 
   4  16   7       99.35       93.58     21.66 o 
   5  16   7        1.15        0.29      7.76 o 
   6  16   7       35.50       35.78     25.17 o 
  -2  17   7       24.92       38.91     32.96 o 
  -1  17   7       13.32        3.20     11.77 o 
   0  17   7       48.19       35.28     29.97 o 
   1  17   7       11.53       16.15     15.30 o 
   2  17   7       24.16       32.01     18.17 o 
   3  17   7        1.23        8.08     11.53 o 
   4  17   7       45.43       35.84     23.40 o 
   1  18   7       61.29       41.08     45.30 o 
   2  18   7       17.80       15.26     27.45 o 
  -2 -10   8       33.09       28.27     19.59 o 
  -1 -10   8       15.20       16.61     14.66 o 
   0 -10   8      169.06      187.67     21.08 o 
   1 -10   8        5.98        2.09      5.69 o 
  -4  -9   8        3.77        6.36      6.34 o 
  -3  -9   8       14.01        8.90     10.55 o 
  -2  -9   8       61.24       47.39     27.30 o 
  -1  -9   8      171.84      198.59     25.92 o 
   0  -9   8        0.89        3.39      4.26 o 
   1  -9   8      102.72      109.65     37.25 o 
   2  -9   8       14.72       10.31     14.86 o 
   3  -9   8       26.64        8.13      8.71 o 
   4  -9   8       13.73       14.46     20.28 o 
  -5  -8   8       85.01       51.42     49.95 o 
  -4  -8   8       55.26       42.50     22.05 o 
  -3  -8   8       17.84       12.69     12.29 o 
  -2  -8   8       14.42       15.73      8.06 o 
  -1  -8   8       36.97       40.59     20.68 o 
   0  -8   8        4.94        6.54      6.86 o 
   1  -8   8       92.04      104.13     19.90 o 
   2  -8   8       11.77        5.46     11.86 o 
   3  -8   8       14.94        8.15      9.88 o 
   4  -8   8      102.92      129.85     48.16 o 
   5  -8   8      221.44      224.39     28.82 o 
  -6  -7   8      130.76       90.91     77.42 o 
  -5  -7   8        2.66        1.38      7.93 o 
  -4  -7   8      125.77      120.23     10.87 o 
  -3  -7   8       35.54       27.90     12.23 o 
  -2  -7   8       44.10       34.48     15.46 o 
  -1  -7   8      133.40      122.15     11.76 o 
   0  -7   8        2.40        1.88      5.50 o 
   1  -7   8      120.38      152.11     15.60 o 
   2  -7   8       23.34       17.75     10.55 o 
   3  -7   8        5.68        2.29      5.69 o 
   4  -7   8       45.60       37.68     41.14 o 
   5  -7   8       76.43       92.54     29.57 o 
   6  -7   8       52.07       45.76     35.10 o 
  -7  -6   8       38.03       29.88     44.83 o 
  -6  -6   8      341.91      341.93     29.38 o 
  -5  -6   8       42.47       45.16     27.22 o 
  -4  -6   8       17.81       13.61     11.01 o 
  -3  -6   8        2.34        3.55      4.02 o 
  -2  -6   8       95.00       79.91     18.35 o 
  -1  -6   8       59.01       55.07     18.98 o 
   0  -6   8      327.42      408.54     46.69 o 
   1  -6   8       62.58       69.31     14.39 o 
   2  -6   8      133.10      131.92     10.09 o 
   3  -6   8       34.76       11.36     14.82 o 
   4  -6   8       33.12       34.27     25.46 o 
   5  -6   8       39.40       25.43     33.65 o 
   6  -6   8        1.53        4.06      5.82 o 
   7  -6   8       35.40       31.85     32.67 o 
  -7  -5   8       97.81       75.56     72.62 o 
  -6  -5   8        2.06       -5.22     13.19 o 
  -5  -5   8       95.06       90.56     15.84 o 
  -4  -5   8       14.25       16.48      8.82 o 
  -3  -5   8       64.13       55.18     16.56 o 
  -2  -5   8       29.15       32.11      9.25 o 
  -1  -5   8      308.51      253.27     19.51 o 
   0  -5   8        2.52        2.56      4.50 o 
   1  -5   8      109.64       90.57     10.54 o 
   2  -5   8        3.30        4.73      4.58 o 
   3  -5   8      309.07      299.55     18.00 o 
   4  -5   8        1.47        1.05      2.55 o 
   5  -5   8       40.09       31.90     28.66 o 
   6  -5   8       25.36       16.86     22.61 o 
   7  -5   8       82.96       81.84     13.09 o 
  -8  -4   8       20.70       14.86     26.81 o 
  -7  -4   8       23.59        9.86     19.35 o 
  -6  -4   8       77.45       69.57     59.53 o 
  -5  -4   8        3.82        8.51      3.48 o 
  -4  -4   8      105.69      122.84     25.72 o 
  -3  -4   8      326.26      300.80     28.48 o 
  -2  -4   8     1097.95     1109.89     65.73 o 
  -1  -4   8       73.30       74.06     26.73 o 
   0  -4   8      110.30      116.88     20.75 o 
   1  -4   8      107.23      106.84     10.20 o 
   2  -4   8      502.58      488.86     38.38 o 
   3  -4   8       17.17       17.14      8.84 o 
   4  -4   8      207.79      235.20     12.09 o 
   5  -4   8      145.98      132.67     10.54 o 
   6  -4   8       86.57       78.60     48.24 o 
   7  -4   8       17.33        9.15     17.08 o 
   8  -4   8        0.05        2.11      7.75 o 
  -8  -3   8        2.52       -5.86     15.48 o 
  -7  -3   8       26.42       33.87     25.81 o 
  -6  -3   8       16.23       16.21     17.59 o 
  -5  -3   8       55.86       53.06     16.70 o 
  -4  -3   8       21.87       31.11      8.33 o 
  -3  -3   8       53.90       54.80     21.31 o 
  -2  -3   8      133.04      146.17     26.03 o 
  -1  -3   8      151.79      164.65     19.61 o 
   0  -3   8        0.73        4.32      5.66 o 
   1  -3   8      215.86      234.66     25.14 o 
   2  -3   8       18.86       21.94     12.87 o 
   3  -3   8      296.48      261.36     23.37 o 
   4  -3   8       35.69       33.59     19.29 o 
   5  -3   8        9.94        9.74      5.10 o 
   6  -3   8       53.75       73.55      8.49 o 
   7  -3   8      124.79      134.21     19.89 o 
  -8  -2   8       69.42       60.01     37.77 o 
  -7  -2   8      301.92      282.52     35.99 o 
  -6  -2   8      277.75      261.11     54.22 o 
  -5  -2   8      317.61      300.59     51.75 o 
  -4  -2   8        8.08       11.70      6.06 o 
  -3  -2   8       11.59        5.14      4.61 o 
  -2  -2   8      530.22      577.11     23.72 o 
  -1  -2   8       24.37       25.59     10.70 o 
   0  -2   8      571.18      529.15     29.67 o 
   1  -2   8       52.42       68.57     18.46 o 
   2  -2   8      441.16      414.17     14.53 o 
   3  -2   8      747.70      685.24     20.30 o 
   4  -2   8       46.50       37.42     13.22 o 
   5  -2   8       63.71       63.78     11.43 o 
   6  -2   8      456.58      449.12     23.33 o 
   7  -2   8       13.80       14.44      9.44 o 
  -8  -1   8       16.33       11.46      9.53 o 
  -7  -1   8       14.61       14.64     19.12 o 
  -6  -1   8      307.07      258.79     23.44 o 
  -5  -1   8       47.95       51.12     32.81 o 
  -4  -1   8      241.97      243.19     94.55 o 
  -3  -1   8       35.60       41.48     14.54 o 
  -2  -1   8       36.97       42.18     15.32 o 
  -1  -1   8       67.19       62.44     14.19 o 
   0  -1   8        6.93        7.98      4.99 o 
   1  -1   8       14.45       17.78      6.61 o 
   2  -1   8      173.78      177.88     17.78 o 
   3  -1   8       66.56       80.53     14.11 o 
   4  -1   8      271.71      294.51     15.89 o 
   5  -1   8      905.47      891.04     64.09 o 
   6  -1   8      459.99      470.19     25.77 o 
   7  -1   8       76.87       78.71     17.60 o 
   8  -1   8       23.78       13.22     13.39 o 
  -9   0   8       48.35       29.11     26.88 o 
  -8   0   8        8.25        7.23      9.33 o 
  -7   0   8      135.57      127.29     23.16 o 
  -6   0   8       17.62       12.53     10.84 o 
  -5   0   8      823.55      752.24     62.60 o 
  -4   0   8       64.19       69.49     31.44 o 
  -3   0   8      151.11      132.54     18.93 o 
  -2   0   8       14.66       36.18     23.41 o 
  -1   0   8       84.48       80.44      7.78 o 
   0   0   8      162.45      175.40     21.83 o 
   1   0   8      234.67      249.13     14.16 o 
   2   0   8        2.31        1.59      3.49 o 
   3   0   8      328.64      340.91     17.99 o 
   4   0   8      181.19      168.86     14.63 o 
   5   0   8      262.44      319.85     40.32 o 
   6   0   8      273.82      280.17     25.47 o 
   7   0   8       62.58       71.39     19.93 o 
   8   0   8      130.07      112.50     28.05 o 
  -9   1   8       30.00       17.62     18.75 o 
  -8   1   8       16.07       16.00     13.39 o 
  -7   1   8       13.53       11.01     13.86 o 
  -6   1   8       39.26       24.66     15.39 o 
  -5   1   8      112.12       99.41     39.93 o 
  -4   1   8       22.40       16.44     18.06 o 
  -3   1   8      218.54      195.71     27.36 o 
  -2   1   8      335.13      332.55     40.49 o 
  -1   1   8      593.20      621.85     52.39 o 
   0   1   8       16.12       22.94     15.79 o 
   1   1   8       16.96       21.41     16.17 o 
   2   1   8      119.53      121.39     18.50 o 
   3   1   8      134.59      139.88     10.32 o 
   4   1   8       68.54       76.78     30.07 o 
   5   1   8       42.24       56.99     13.55 o 
   6   1   8       12.77       19.21      8.95 o 
   7   1   8       32.78       27.72     32.36 o 
   8   1   8        2.52        4.66      7.86 o 
   9   1   8      105.67      118.61     18.38 o 
  -9   2   8       56.39       30.21     22.57 o 
  -8   2   8       10.26        9.15     11.55 o 
  -7   2   8       13.55       10.60      7.80 o 
  -6   2   8       15.00       16.19     10.30 o 
  -5   2   8      122.70      109.11     20.55 o 
  -4   2   8      223.62      222.60     28.71 o 
  -3   2   8      294.20      294.90     37.39 o 
  -2   2   8       64.92       81.59     29.78 o 
  -1   2   8      752.01      754.07     55.34 o 
   0   2   8     2324.36     2305.02    106.39 o 
   1   2   8     1069.18     1068.34     57.06 o 
   2   2   8      442.44      440.41     31.54 o 
   3   2   8      499.32      500.51     35.91 o 
   4   2   8       20.70       31.87     14.77 o 
   5   2   8       75.21       63.87     15.31 o 
   6   2   8      139.53      150.83     21.57 o 
   7   2   8       67.20       76.46     26.55 o 
   8   2   8      284.68      293.32     19.23 o 
   9   2   8      172.72      173.00     29.17 o 
  10   2   8       24.62       24.23     26.70 o 
  -9   3   8        2.18        1.03      9.31 o 
  -8   3   8      135.38      150.72     19.50 o 
  -7   3   8      262.94      312.23     33.75 o 
  -6   3   8      271.62      289.29     33.46 o 
  -5   3   8       60.97       53.78     14.83 o 
  -4   3   8        1.81        4.75      1.72 o 
  -3   3   8       91.12       97.48     54.91 o 
  -2   3   8       15.93       21.97      9.62 o 
  -1   3   8      286.72      310.92     35.24 o 
   0   3   8        0.64        2.89      4.89 o 
   1   3   8      785.59      770.93     39.06 o 
   2   3   8       96.30      114.32     22.90 o 
   3   3   8      201.29      186.35     25.34 o 
   4   3   8      346.17      356.53     18.44 o 
   5   3   8      149.17      104.55     32.56 o 
   6   3   8       41.04       26.15     21.02 o 
   7   3   8       25.97       16.15     21.92 o 
   8   3   8       54.18       37.04     39.70 o 
   9   3   8       17.12       15.32     12.59 o 
  10   3   8       36.08       33.67     41.74 o 
  -9   4   8       28.38       15.43      9.25 o 
  -8   4   8       97.49       88.63     15.90 o 
  -7   4   8        2.24        2.29      4.78 o 
  -6   4   8      141.30      156.96     22.38 o 
  -5   4   8        3.99        1.46      4.50 o 
  -4   4   8        3.07        1.48      2.50 o 
  -3   4   8      131.59       95.49     23.04 o 
  -1   4   8      276.71      285.43     22.56 o 
   0   4   8       38.12       43.95     10.60 o 
   1   4   8        0.46       -0.04      4.06 o 
   2   4   8       14.70       22.68     14.77 o 
   3   4   8       82.17       66.34     11.07 o 
   4   4   8        7.68       11.24      3.38 o 
   5   4   8      268.84      231.43     89.29 o 
   6   4   8      528.75      521.59     61.50 o 
   7   4   8      482.34      432.22     38.72 o 
   8   4   8       88.15       80.80     31.60 o 
   9   4   8        4.69       11.28      9.11 o 
  10   4   8       12.32        7.46     13.79 o 
  -9   5   8       40.51       17.84     23.48 o 
  -8   5   8       91.42       84.83     16.54 o 
  -7   5   8      151.97      170.60     31.90 o 
  -6   5   8       31.85       27.02     17.53 o 
  -5   5   8      155.21      163.03     16.82 o 
  -4   5   8       62.49       36.13     13.54 o 
  -3   5   8      189.31      192.60     15.44 o 
  -2   5   8       10.03        6.19      3.30 o 
  -1   5   8      125.25      155.26     25.14 o 
   0   5   8        0.76       -1.49      5.86 o 
   1   5   8      133.96      155.94     17.91 o 
   2   5   8      216.52      213.84     21.67 o 
   3   5   8      263.68      313.69     23.44 o 
   4   5   8       66.90       52.08     13.11 o 
   5   5   8       93.98      107.71     18.31 o 
   6   5   8       45.84       56.70     39.19 o 
   7   5   8        3.15        4.97      7.22 o 
   8   5   8      122.35      119.49     16.57 o 
   9   5   8       26.51       25.03      9.88 o 
  10   5   8       77.59       56.44     59.37 o 
  -8   6   8       21.96       11.54     12.16 o 
  -7   6   8       67.37       27.08     21.11 o 
  -6   6   8       88.05       79.21     11.48 o 
  -5   6   8      262.83      248.25     45.59 o 
  -4   6   8        6.00        8.43      3.71 o 
  -3   6   8       15.43       17.50      5.35 o 
  -2   6   8      480.00      433.65     42.60 o 
  -1   6   8      713.38      756.59     39.53 o 
   0   6   8       19.33        9.27      4.39 o 
   1   6   8      922.04      995.05     32.33 o 
   2   6   8      107.18       92.60     12.01 o 
   3   6   8      348.57       63.43     11.09 o 
   4   6   8      140.92       93.67     23.03 o 
   5   6   8       71.16       71.03     10.31 o 
   6   6   8      257.18      263.50     23.01 o 
   7   6   8       14.63       16.71      5.82 o 
   8   6   8      288.70      327.09     21.70 o 
   9   6   8       10.82        7.52      9.80 o 
  10   6   8        9.82        6.06      9.13 o 
  -8   7   8       48.25       42.61     47.16 o 
  -7   7   8       48.02       21.75     13.48 o 
  -6   7   8       60.94       52.76     23.78 o 
  -5   7   8      158.40      154.10     14.27 o 
  -4   7   8        0.92        1.18      4.04 o 
  -3   7   8       55.53       68.90     20.34 o 
  -2   7   8       55.25       57.27     12.26 o 
  -1   7   8      200.65      206.98     16.67 o 
   0   7   8        5.80        7.55      5.04 o 
   1   7   8      159.84      137.56     13.37 o 
   2   7   8      324.72      341.01     19.19 o 
   3   7   8      300.66      308.13     14.41 o 
   4   7   8        7.44       11.13      6.79 o 
   5   7   8      794.97      781.71     28.11 o 
   6   7   8      129.07      123.32     34.62 o 
   7   7   8       46.85       35.95     12.06 o 
   8   7   8       85.31       88.78     13.48 o 
   9   7   8       40.65       35.73     16.45 o 
  10   7   8       29.77       35.36     28.90 o 
  -8   8   8        9.76       11.66     17.66 o 
  -7   8   8      318.94      332.93    108.32 o 
  -6   8   8      724.40      759.66     55.09 o 
  -5   8   8      635.47      642.36     15.47 o 
  -4   8   8        4.88        7.83      4.76 o 
  -3   8   8       13.35       13.51      5.93 o 
  -2   8   8      434.16      397.13     19.80 o 
  -1   8   8      898.18      956.65     35.40 o 
   0   8   8      817.73      810.26     30.27 o 
   1   8   8      382.00      380.56     19.24 o 
   2   8   8        4.34       17.86      5.38 o 
   3   8   8      614.72      609.68     24.87 o 
   4   8   8      129.89      147.08     17.34 o 
   5   8   8        0.29        1.30      3.48 o 
   6   8   8        2.85        4.84      5.67 o 
   7   8   8      237.14      231.22     13.03 o 
   8   8   8      133.38      142.77     13.00 o 
   9   8   8       62.94       44.83     20.70 o 
  10   8   8       14.99       12.79     17.17 o 
  -8   9   8       11.63       -0.44     20.03 o 
  -7   9   8        6.66        1.98     15.21 o 
  -6   9   8       29.84       18.24     16.81 o 
  -5   9   8       77.05       63.68      9.55 o 
  -4   9   8      377.93      384.18     20.19 o 
  -3   9   8       23.01       19.48      7.65 o 
  -2   9   8      197.22      199.48     17.00 o 
  -1   9   8      173.41      172.57     14.67 o 
   0   9   8       27.33       30.76     10.94 o 
   1   9   8       70.85       74.79     22.21 o 
   2   9   8      116.40      113.12      8.16 o 
   3   9   8       22.71       17.50      4.38 o 
   4   9   8       15.80       14.50      8.02 o 
   5   9   8      576.81      546.19     67.51 o 
   6   9   8       30.91       23.34     12.74 o 
   7   9   8      118.91      129.11     10.51 o 
   8   9   8        2.17        3.06      4.88 o 
   9   9   8       23.71       11.34     13.22 o 
  10   9   8       36.83       30.88     50.20 o 
  -7  10   8       41.72       35.21     68.60 o 
  -6  10   8        8.99        6.33     30.05 o 
  -5  10   8      116.76      112.43     11.60 o 
  -4  10   8      464.93      484.55     16.99 o 
  -3  10   8      332.42      361.42     26.06 o 
  -2  10   8      244.26      250.70     19.66 o 
  -1  10   8       19.98       13.65      5.32 o 
   0  10   8     1303.12     1340.33     23.11 o 
   1  10   8       49.91       37.67     11.03 o 
   2  10   8       48.12       53.23      7.00 o 
   3  10   8      157.57      165.19     15.58 o 
   4  10   8      109.72      112.59     25.37 o 
   5  10   8     1756.30     1998.17     77.10 o 
   6  10   8       40.79       55.56     21.69 o 
   7  10   8        9.48        5.52      6.45 o 
   8  10   8       13.08        8.46      7.04 o 
   9  10   8       13.69       10.22      9.04 o 
  10  10   8       16.60       19.77     26.85 o 
  -7  11   8       18.57       14.81     14.04 o 
  -6  11   8        9.92       -0.16     13.61 o 
  -5  11   8        6.63        7.69      7.35 o 
  -4  11   8       21.70       15.12      9.90 o 
  -3  11   8      245.49      245.71      9.36 o 
  -2  11   8      163.10      171.85     12.59 o 
  -1  11   8     1249.65     1420.64     70.49 o 
   0  11   8        8.04        9.10      4.44 o 
   1  11   8      767.83      792.53     54.03 o 
   2  11   8      343.94      322.37     22.39 o 
   3  11   8       50.47       53.04     20.32 o 
   4  11   8       79.47       64.44     27.71 o 
   5  11   8       36.35       43.84     17.32 o 
   6  11   8       55.92       70.45     11.25 o 
   7  11   8       11.95       14.41      9.20 o 
   8  11   8        9.38        4.47     10.52 o 
   9  11   8       70.40       68.63     68.39 o 
  -6  12   8       40.90       67.04     57.71 o 
  -5  12   8      156.57      189.68     15.36 o 
  -4  12   8        2.51        3.22      6.83 o 
  -3  12   8      616.15      666.27     66.02 o 
  -2  12   8       13.08       11.15      7.32 o 
  -1  12   8       55.04       55.73      7.95 o 
   0  12   8     1037.80     1064.01     63.47 o 
   1  12   8       43.35       38.82     14.85 o 
   2  12   8      419.57      448.06     38.23 o 
   3  12   8      180.81      180.98     38.19 o 
   4  12   8      224.13      284.48     24.89 o 
   5  12   8      396.55      419.21     49.02 o 
   6  12   8       33.04       32.07     11.05 o 
   7  12   8        9.84        9.71      6.70 o 
   8  12   8       86.16      105.59     23.12 o 
   9  12   8        7.87        6.40     11.48 o 
  -6  13   8       21.00       34.87     32.29 o 
  -5  13   8       13.13       10.48     10.16 o 
  -4  13   8       59.30       32.83     21.85 o 
  -3  13   8      148.14      130.22     15.08 o 
  -2  13   8       84.20       85.68     34.21 o 
  -1  13   8       72.47       64.21     12.71 o 
   0  13   8        2.44        3.04      3.46 o 
   1  13   8        4.66        5.75      3.57 o 
   2  13   8      109.72      119.36     21.37 o 
   3  13   8      147.29      139.48     25.02 o 
   4  13   8      142.24      163.17     13.79 o 
   5  13   8      192.05      169.41     18.39 o 
   6  13   8      120.97      144.70     19.41 o 
   7  13   8        6.52        6.19      6.39 o 
   8  13   8       16.80       13.15      9.12 o 
   9  13   8       12.87       13.73     20.34 o 
  -5  14   8        1.29        2.79      6.95 o 
  -4  14   8       60.71       54.52     33.95 o 
  -3  14   8       70.79       83.05     18.40 o 
  -2  14   8       75.72       39.88     22.25 o 
  -1  14   8      169.02      160.06     19.01 o 
   0  14   8       48.92       32.02      8.52 o 
   1  14   8      200.81      206.74     14.24 o 
   2  14   8        7.41        5.26      7.35 o 
   3  14   8       20.60       19.23     13.36 o 
   4  14   8       59.94       58.20     30.16 o 
   5  14   8       36.71       29.05     17.43 o 
   6  14   8       39.34       28.15     21.82 o 
   7  14   8      102.81      104.79     15.40 o 
   8  14   8       41.19       27.38     20.04 o 
  -4  15   8       12.38        6.52      9.65 o 
  -3  15   8        7.53       12.65     11.82 o 
  -2  15   8       41.76       35.64     11.59 o 
  -1  15   8        8.62        6.90      6.69 o 
   0  15   8        3.78        5.40      9.28 o 
   1  15   8       34.21       34.78     15.87 o 
   2  15   8       15.27        9.78      7.26 o 
   3  15   8        3.59        3.51      4.22 o 
   4  15   8       37.83       44.47     24.13 o 
   5  15   8       78.68      101.79     14.85 o 
   6  15   8       24.20       13.82     11.12 o 
   7  15   8        2.62        2.37      6.39 o 
  -3  16   8       24.11       25.68     12.16 o 
  -2  16   8       53.91       45.09     13.44 o 
  -1  16   8       19.80       29.25     23.28 o 
   0  16   8      102.59       81.05     69.32 o 
   1  16   8       69.44       60.75     53.10 o 
   2  16   8       44.84       36.29     29.04 o 
   3  16   8       11.39        9.19      7.66 o 
   4  16   8       12.89       11.84     12.70 o 
   5  16   8       93.26       90.71     20.10 o 
   6  16   8       33.22       16.75     17.65 o 
  -2  17   8        3.74        4.77      9.75 o 
  -1  17   8      155.30      179.99     20.76 o 
   0  17   8        6.75        6.55      9.31 o 
   1  17   8      137.06      145.18     41.72 o 
   2  17   8        1.67        2.35     15.77 o 
   3  17   8       17.85        6.83      7.08 o 
   4  17   8        8.91        3.73      8.67 o 
   5  17   8        3.97        2.63      7.09 o 
   1  18   8        2.25        3.24      9.50 o 
   2  18   8        9.19        8.00     16.66 o 
  -2  -9   9        6.70        5.91      7.54 o 
  -1  -9   9       53.54       35.00     23.56 o 
   0  -9   9      495.44      607.98     34.67 o 
   1  -9   9       29.92       20.21     14.26 o 
   2  -9   9       14.01       21.72     16.88 o 
  -4  -8   9        3.02        4.27      6.12 o 
  -3  -8   9       98.78      120.99     21.07 o 
  -2  -8   9       47.66       36.87     25.32 o 
  -1  -8   9      108.47      129.10     19.18 o 
   0  -8   9        2.24        2.77      3.97 o 
   1  -8   9       45.50       54.29     34.97 o 
   2  -8   9       65.90       50.79     47.19 o 
   3  -8   9       53.30       44.83     38.28 o 
   4  -8   9        7.28        6.51     13.99 o 
  -5  -7   9        6.81        9.33     15.50 o 
  -4  -7   9       24.82        5.96      5.12 o 
  -3  -7   9       12.03        9.89      5.46 o 
  -2  -7   9       29.90       24.57     12.74 o 
  -1  -7   9        9.87        2.42      3.97 o 
   0  -7   9        5.66        2.32      6.36 o 
   1  -7   9       14.76        5.35      9.46 o 
   2  -7   9       12.35        8.53     11.08 o 
   3  -7   9       38.01       21.70     22.97 o 
   4  -7   9        1.78        1.84      6.93 o 
   5  -7   9      111.64      136.32     39.58 o 
  -6  -6   9       11.76        7.11     19.88 o 
  -5  -6   9       59.64       38.01     41.35 o 
  -4  -6   9      266.39      292.03     39.06 o 
  -3  -6   9      102.63      102.74     16.90 o 
  -2  -6   9        2.18       -0.97      5.24 o 
  -1  -6   9       46.62       47.60     18.57 o 
   0  -6   9        0.06        3.38      5.12 o 
   1  -6   9       17.88       10.45      6.30 o 
   2  -6   9       23.51       11.57     11.01 o 
   3  -6   9        2.45        3.85      3.84 o 
   4  -6   9       16.38        6.86      7.00 o 
   5  -6   9      154.06      152.18     35.04 o 
   6  -6   9       41.50       32.03     22.57 o 
  -6  -5   9       25.40       24.70     25.01 o 
  -5  -5   9       26.61       22.70     20.37 o 
  -4  -5   9       78.17       70.35     28.37 o 
  -3  -5   9      114.50      117.34     15.34 o 
  -2  -5   9       62.54       74.91     14.06 o 
  -1  -5   9      104.00       82.07     31.26 o 
   0  -5   9       21.66       11.93      8.06 o 
   1  -5   9      103.59      110.83     24.21 o 
   2  -5   9       98.59      106.42     12.46 o 
   3  -5   9       21.65       26.68     10.56 o 
   4  -5   9       86.87       89.53     10.54 o 
   5  -5   9      102.55       91.01     56.58 o 
   6  -5   9        9.13        5.93      7.71 o 
   7  -5   9       91.82      127.35     23.53 o 
  -7  -4   9       14.09       11.26     13.64 o 
  -6  -4   9       41.45       51.00     36.81 o 
  -5  -4   9       21.78       22.08     18.95 o 
  -4  -4   9       39.52       26.24     15.48 o 
  -3  -4   9       72.46       83.63     17.01 o 
  -2  -4   9      175.37      180.00     18.23 o 
  -1  -4   9       38.67       43.87     16.13 o 
   0  -4   9        6.12        4.09      3.81 o 
   1  -4   9      207.96      203.92     19.38 o 
   2  -4   9       26.59       29.03     13.97 o 
   3  -4   9       22.06       10.64      5.58 o 
   4  -4   9       49.44       49.71     13.02 o 
   5  -4   9        9.45        5.95      7.31 o 
   6  -4   9        2.94       -0.07      5.73 o 
   7  -4   9       21.83       10.48     11.39 o 
  -7  -3   9      160.49      180.06     36.48 o 
  -6  -3   9        8.45        8.19     11.68 o 
  -5  -3   9       60.83       12.06     16.11 o 
  -4  -3   9       23.19       18.29      9.78 o 
  -3  -3   9       10.76       10.11      6.53 o 
  -2  -3   9      191.28      189.94     17.92 o 
  -1  -3   9      218.92      201.11     23.56 o 
   0  -3   9      136.68      114.40     16.99 o 
   1  -3   9       71.23       69.32     32.37 o 
   2  -3   9     1116.48     1199.82     63.92 o 
   3  -3   9      277.81      268.77     22.43 o 
   4  -3   9      251.15      267.75     19.38 o 
   5  -3   9      141.85      134.60      9.22 o 
   6  -3   9      129.76      130.01     11.50 o 
   7  -3   9        6.10        3.98      9.28 o 
  -8  -2   9       58.21       60.65     40.23 o 
  -7  -2   9       98.60       97.00     49.98 o 
  -6  -2   9        2.22        5.22     11.08 o 
  -5  -2   9        0.07       -2.86     14.66 o 
  -4  -2   9       44.15       49.34     20.24 o 
  -3  -2   9       50.81       44.68     20.57 o 
  -2  -2   9       41.20       45.81     12.16 o 
  -1  -2   9      100.86       67.24     17.44 o 
   0  -2   9        1.76        4.67      5.43 o 
   1  -2   9      132.75      109.04     20.54 o 
   2  -2   9      107.02      115.55     24.01 o 
   3  -2   9      216.58      193.42     19.38 o 
   4  -2   9      113.45      125.73     11.31 o 
   5  -2   9        3.73        2.72      3.92 o 
   6  -2   9       15.47       11.81      7.68 o 
   7  -2   9      132.92      130.95     13.96 o 
  -8  -1   9       11.02       11.74      9.03 o 
  -7  -1   9        7.53        5.35     10.64 o 
  -6  -1   9       23.34        7.88     17.24 o 
  -5  -1   9      119.95      134.87     23.90 o 
  -4  -1   9       18.01       14.24     14.06 o 
  -3  -1   9      945.93      984.29    102.86 o 
  -2  -1   9       64.12       75.05     20.49 o 
  -1  -1   9        3.90        8.12      6.93 o 
   0  -1   9      437.93      415.24     19.17 o 
   1  -1   9       11.02        8.31      5.61 o 
   2  -1   9      490.02      515.40     17.38 o 
   3  -1   9       69.39       91.96     17.38 o 
   4  -1   9      132.95      147.85     14.44 o 
   5  -1   9      542.80      486.51     31.69 o 
   6  -1   9       11.31       17.01      9.06 o 
   7  -1   9      134.76      159.79     17.92 o 
  -8   0   9        6.38       13.20     12.22 o 
  -7   0   9       41.13       35.74     22.39 o 
  -6   0   9       22.71       16.28     19.23 o 
  -5   0   9      126.58      107.58     15.74 o 
  -4   0   9        7.01       14.28     11.08 o 
  -3   0   9      165.64      202.14     46.91 o 
  -2   0   9      350.17      347.93     21.71 o 
  -1   0   9      190.17      179.74     19.52 o 
   0   0   9        1.74        2.53      4.01 o 
   1   0   9       71.34       74.38     13.70 o 
   2   0   9       54.31       52.71     21.63 o 
   3   0   9       10.80       17.46      5.82 o 
   4   0   9        0.30        3.18      7.82 o 
   5   0   9       11.85        9.31      7.33 o 
   6   0   9      359.24      389.05     19.18 o 
   7   0   9       42.61       34.41     33.88 o 
   8   0   9      156.88      174.27     19.37 o 
  -8   1   9        5.56       13.30     12.25 o 
  -7   1   9      175.85      187.35     27.38 o 
  -6   1   9       15.25        9.55      9.11 o 
  -5   1   9      184.70      175.03     27.34 o 
  -4   1   9      161.38      182.82     38.30 o 
  -3   1   9      389.71      401.38     58.70 o 
  -2   1   9      405.57      415.22     24.11 o 
  -1   1   9       61.28       55.33     30.73 o 
   0   1   9       49.99       62.93     30.89 o 
   1   1   9       22.18       21.99     17.86 o 
   2   1   9       39.66       44.30     28.35 o 
   3   1   9      165.35      163.69     21.11 o 
   4   1   9       75.12       69.63      8.25 o 
   5   1   9      406.38      422.32     45.46 o 
   6   1   9      680.11      636.92     25.20 o 
   7   1   9       18.32       32.67     31.07 o 
   8   1   9        1.10        4.77      8.06 o 
   9   1   9       19.89       15.35     13.57 o 
  -8   2   9       98.53       76.95     39.67 o 
  -7   2   9       21.87       22.53     13.59 o 
  -6   2   9      199.21      216.62     37.82 o 
  -5   2   9      479.90      480.90     37.15 o 
  -4   2   9      246.01      221.08     55.69 o 
  -3   2   9      855.17      796.26     44.13 o 
  -2   2   9       22.07       25.94     16.79 o 
  -1   2   9      318.17      319.92     25.34 o 
   0   2   9        1.15        4.80      6.06 o 
   1   2   9     1156.44     1218.44     74.39 o 
   2   2   9      361.94      310.62     23.13 o 
   3   2   9      142.68      146.34     24.93 o 
   4   2   9       63.18       68.78     10.13 o 
   5   2   9       16.19       23.32     14.64 o 
   6   2   9      227.52      211.81     17.36 o 
   7   2   9      125.86      140.41     14.14 o 
   8   2   9       15.45       19.46     15.06 o 
   9   2   9      148.27      182.56     17.45 o 
  10   2   9       21.32       10.84     10.04 o 
  -8   3   9      108.65      136.43     16.23 o 
  -7   3   9       37.40       36.68     15.22 o 
  -6   3   9      126.64      109.20     20.24 o 
  -5   3   9      691.33      684.65     18.13 o 
  -4   3   9      477.14      444.02     48.48 o 
  -3   3   9       41.60       54.88     29.41 o 
  -2   3   9     1101.95     1218.93     88.73 o 
  -1   3   9      265.48      277.15     24.44 o 
   0   3   9       57.09       70.58     12.27 o 
   1   3   9      738.55      666.48     44.80 o 
   2   3   9       63.47       76.36      8.96 o 
   3   3   9      468.54      485.11     33.29 o 
   4   3   9        6.02       11.28      5.55 o 
   5   3   9      218.62      231.04     24.30 o 
   6   3   9       55.24       51.21     33.99 o 
   7   3   9       20.06       24.57     15.57 o 
   9   3   9       76.28       91.72     18.22 o 
  10   3   9       87.65      119.39     23.75 o 
  -8   4   9        1.96        4.48      5.47 o 
  -7   4   9       22.58       12.68     11.29 o 
  -6   4   9       17.31       16.06      7.46 o 
  -5   4   9      369.39      361.70     19.53 o 
  -4   4   9       76.65       69.96     18.13 o 
  -3   4   9      161.76      164.37     35.30 o 
  -2   4   9      204.10      204.80     28.78 o 
  -1   4   9       25.11       21.57      9.24 o 
   0   4   9        2.60        4.66      4.40 o 
   1   4   9        2.77        6.77      8.71 o 
   2   4   9        9.45       16.35     10.28 o 
   3   4   9      143.83      142.28     10.70 o 
   4   4   9       40.97       60.96     40.10 o 
   5   4   9       30.79       17.88     14.48 o 
   6   4   9        9.72       15.61     16.01 o 
   7   4   9       84.90      111.50     17.89 o 
   8   4   9       18.66       19.88     11.73 o 
   9   4   9        4.92        7.88      9.06 o 
  10   4   9       59.42       71.43     17.00 o 
  -8   5   9       12.71       11.63      9.40 o 
  -7   5   9        4.43        3.36      5.55 o 
  -6   5   9        4.34        4.64      4.88 o 
  -5   5   9       86.61       92.87     15.22 o 
  -4   5   9       87.28       37.12     26.55 o 
  -3   5   9       26.00       23.46      8.13 o 
  -2   5   9      127.11      138.50     17.22 o 
  -1   5   9      582.82      623.10     43.74 o 
   0   5   9      205.75      202.82     34.69 o 
   1   5   9      598.61      575.44     40.16 o 
   2   5   9       12.80       13.35      8.15 o 
   3   5   9      135.22      150.98     15.48 o 
   4   5   9      221.05      264.11     33.64 o 
   5   5   9        0.46        2.17      2.52 o 
   6   5   9       15.22       13.15      9.95 o 
   7   5   9      129.58      170.74     25.34 o 
   8   5   9       20.94       18.06     20.59 o 
   9   5   9       34.36       26.41     12.94 o 
  10   5   9       20.18       22.88     18.35 o 
  -8   6   9       13.37       14.47      8.84 o 
  -7   6   9        3.80       -0.83      8.02 o 
  -6   6   9       43.13       31.08     15.63 o 
  -5   6   9        4.05        4.54      5.23 o 
  -4   6   9      137.08      142.73     15.70 o 
  -3   6   9       86.77       59.90     20.42 o 
  -2   6   9       51.64       32.16     13.83 o 
  -1   6   9       88.16       95.92     19.98 o 
   0   6   9        2.70        1.30      3.99 o 
   1   6   9       91.83      105.71     16.07 o 
   2   6   9       15.85       19.12     13.48 o 
   3   6   9       24.75       15.06     10.17 o 
   4   6   9      910.59      932.24     68.81 o 
   5   6   9       84.80       95.84     14.49 o 
   6   6   9       50.81       59.63     35.62 o 
   7   6   9       88.33       87.19     12.93 o 
   8   6   9       11.79       11.10      9.16 o 
   9   6   9        8.36        6.82      7.04 o 
  10   6   9       27.95       31.10     24.28 o 
  -8   7   9       86.37       71.06     56.46 o 
  -7   7   9       35.31       13.47     13.26 o 
  -6   7   9        4.42        4.94      4.91 o 
  -5   7   9       22.36       21.97      8.28 o 
  -4   7   9       88.36       82.56     11.75 o 
  -3   7   9      236.60      206.04     48.38 o 
  -2   7   9       48.57       33.45     11.83 o 
  -1   7   9      168.01      159.48     10.76 o 
   0   7   9      143.10       71.17     23.29 o 
   1   7   9      239.07      262.41     14.19 o 
   2   7   9      447.85      405.03     58.23 o 
   3   7   9      150.45      168.46      9.93 o 
   4   7   9      245.14      245.72     17.12 o 
   5   7   9      208.93      183.63     20.54 o 
   6   7   9      161.30      171.22     18.92 o 
   7   7   9      202.35      197.17     18.19 o 
   8   7   9       72.25       72.02     15.14 o 
   9   7   9       20.83       18.40     12.18 o 
  10   7   9       14.40        7.28     14.77 o 
  -8   8   9       32.26       37.34     42.85 o 
  -7   8   9        1.66        7.40     17.10 o 
  -6   8   9        8.49       10.60      8.16 o 
  -5   8   9       92.71      102.57     10.27 o 
  -4   8   9      219.60      209.30     17.37 o 
  -3   8   9        5.11        7.24      5.82 o 
  -2   8   9       51.14       42.24     10.74 o 
  -1   8   9       38.45       24.72      8.98 o 
   0   8   9        6.15        6.88      4.93 o 
   1   8   9      315.79      313.46     15.89 o 
   2   8   9      134.20      135.08      7.81 o 
   3   8   9       27.25       29.75      9.53 o 
   4   8   9       43.02       55.52     17.51 o 
   5   8   9      127.49       99.51     53.99 o 
   6   8   9      139.65      168.18     22.16 o 
   7   8   9       38.68       39.64     16.28 o 
   8   8   9        9.16        7.50     11.46 o 
   9   8   9      101.30      101.12     16.47 o 
  10   8   9      103.35      132.41     39.05 o 
  -7   9   9       85.97       74.37     73.15 o 
  -6   9   9        1.97        3.44     13.68 o 
  -5   9   9      359.01      395.35     12.47 o 
  -4   9   9       48.34       48.97      8.31 o 
  -3   9   9      406.70      395.21     25.75 o 
  -2   9   9        0.23        2.28      4.09 o 
  -1   9   9      406.47      424.13     36.18 o 
   0   9   9      480.16      501.21     25.69 o 
   1   9   9      731.43      798.46     36.91 o 
   2   9   9      367.38      349.62     17.91 o 
   3   9   9      295.90      295.28     12.15 o 
   4   9   9      741.77      748.16     61.83 o 
   5   9   9      354.04      355.63     33.94 o 
   6   9   9      108.38      121.39     15.12 o 
   7   9   9        9.57       12.14      8.04 o 
   8   9   9       12.64       20.03     14.74 o 
   9   9   9      111.95      124.26     10.92 o 
  10   9   9       77.19       45.30     57.08 o 
  -7  10   9       80.72       50.95     83.97 o 
  -6  10   9       43.68       28.41     34.57 o 
  -5  10   9       34.58       29.43     17.18 o 
  -4  10   9       19.54       18.47      7.76 o 
  -3  10   9      252.60      264.02     15.51 o 
  -2  10   9       23.33       15.24      7.61 o 
  -1  10   9       35.34       18.89     10.95 o 
   0  10   9        4.39        4.16      3.83 o 
   1  10   9      292.63      286.14     13.69 o 
   2  10   9      148.82      152.20     12.96 o 
   3  10   9       14.44        8.21      5.22 o 
   4  10   9       11.44       14.09      7.41 o 
   5  10   9      821.67      821.80     53.39 o 
   6  10   9       33.90       25.39     12.55 o 
   7  10   9       18.67       17.50     11.56 o 
   8  10   9       94.72      112.55     12.99 o 
   9  10   9      115.71      139.83     28.64 o 
  10  10   9       11.94        8.95     16.10 o 
  -7  11   9        3.22        8.31     10.44 o 
  -6  11   9      237.64      215.89    127.91 o 
  -5  11   9       50.76       47.76     23.99 o 
  -4  11   9      118.58      122.44     13.17 o 
  -3  11   9       10.17        7.61      4.22 o 
  -2  11   9      463.66      480.48     29.51 o 
  -1  11   9       91.96      102.90     15.55 o 
   0  11   9      104.91      106.11     21.76 o 
   1  11   9        1.24        3.59      3.16 o 
   2  11   9      566.20      643.84     42.97 o 
   3  11   9      868.31      831.90     68.57 o 
   4  11   9       51.40       53.11     14.75 o 
   5  11   9      149.44      146.77     16.65 o 
   6  11   9        5.24        5.45      5.49 o 
   7  11   9       14.97       11.11      5.90 o 
   8  11   9        7.12        4.13      9.56 o 
   9  11   9        3.17        2.88      7.98 o 
  -6  12   9        6.20        9.37     13.26 o 
  -5  12   9       10.52        6.96      9.63 o 
  -4  12   9       68.36       88.00     21.04 o 
  -3  12   9      101.14       63.77     23.11 o 
  -2  12   9      582.10      615.23     29.44 o 
  -1  12   9      113.11      103.82     10.64 o 
   0  12   9       15.46       14.23      5.99 o 
   1  12   9      491.30      497.79     31.70 o 
   2  12   9      101.17      115.09      9.66 o 
   3  12   9     1004.41     1108.57     76.11 o 
   4  12   9       59.88       41.51     20.08 o 
   5  12   9       43.92       38.83     16.37 o 
   6  12   9       90.13       85.87     29.28 o 
   7  12   9       29.04       29.16     14.42 o 
   8  12   9        6.15        6.85      5.24 o 
   9  12   9       39.25       43.52     35.90 o 
  -6  13   9       93.18       75.80     74.93 o 
  -5  13   9      130.92      152.51     28.86 o 
  -4  13   9        8.84       20.08     10.09 o 
  -3  13   9       13.40        9.49      7.54 o 
  -2  13   9      248.58      254.38     22.13 o 
  -1  13   9       38.42       34.08     10.93 o 
   0  13   9      141.55      129.59     12.79 o 
   1  13   9       37.20       26.82     14.67 o 
   2  13   9       27.02       27.81      7.70 o 
   3  13   9      567.11      537.89     64.36 o 
   4  13   9       75.04       75.07     22.47 o 
   5  13   9      140.43      127.95     20.16 o 
   6  13   9        2.95        7.87      8.69 o 
   7  13   9        2.95        1.68      8.33 o 
   8  13   9       16.09       15.93     10.26 o 
  -5  14   9        6.51        5.87     12.36 o 
  -4  14   9       14.09        9.17     10.98 o 
  -3  14   9       14.03       16.50      8.91 o 
  -2  14   9      181.91      204.28     24.63 o 
  -1  14   9        4.84        2.29      7.38 o 
   0  14   9        0.09        0.32      3.00 o 
   1  14   9       47.54       33.80     10.40 o 
   2  14   9      184.32      203.46     28.74 o 
   3  14   9      113.58      115.57     14.62 o 
   4  14   9       58.60       61.00     32.93 o 
   5  14   9       30.12       27.62     15.39 o 
   6  14   9        8.71        5.85      5.01 o 
   7  14   9       39.80       28.00     24.02 o 
   8  14   9       94.95      110.82     15.08 o 
  -4  15   9        3.79        0.31      7.67 o 
  -3  15   9      151.74      155.40     34.44 o 
  -2  15   9       51.86       48.13     31.29 o 
  -1  15   9       34.40       22.26      8.17 o 
   0  15   9       12.38        6.90      6.21 o 
   1  15   9       58.84       58.86     25.29 o 
   2  15   9       43.99       30.75     18.25 o 
   3  15   9        0.37        2.01      3.34 o 
   4  15   9       20.37       15.52     11.35 o 
   5  15   9      136.72      154.87     34.24 o 
   6  15   9       39.97       35.56     26.90 o 
   7  15   9       56.98       42.82     34.67 o 
  -3  16   9        8.36        7.79      8.76 o 
  -2  16   9       22.95       29.04     15.30 o 
  -1  16   9       31.17       32.81     10.55 o 
   0  16   9        0.11        2.15     11.26 o 
   1  16   9        7.97        5.77      6.71 o 
   2  16   9       42.80       30.26     18.14 o 
   3  16   9        9.08       11.20      6.01 o 
   4  16   9       25.52       12.29      9.39 o 
   5  16   9       46.95       46.16     31.63 o 
   6  16   9        1.85        2.45      7.25 o 
  -2  17   9       11.26        8.60     10.02 o 
  -1  17   9       11.53       15.61     15.35 o 
   0  17   9       36.61       25.86     30.76 o 
   1  17   9       22.30       16.64     11.42 o 
   2  17   9       27.35       28.99     23.34 o 
   3  17   9        4.93        3.09      3.93 o 
   4  17   9        6.84        4.57      6.00 o 
   5  17   9       65.63       45.07     33.41 o 
   1  18   9       25.82       12.68     18.15 o 
   2  18   9       11.81       19.17     16.90 o 
   3  18   9       22.52       20.08     26.01 o 
  -2  -8  10       80.70       71.96     20.16 o 
  -1  -8  10        2.96        5.69      5.25 o 
   0  -8  10       65.88       45.86     27.97 o 
   1  -8  10       33.02       15.66     17.86 o 
   2  -8  10       16.73       15.79     12.37 o 
  -3  -7  10       40.58       27.38     19.09 o 
  -2  -7  10       20.88       10.44      8.24 o 
  -1  -7  10       40.49       22.52     15.32 o 
   0  -7  10        0.30        3.81      3.71 o 
   1  -7  10      138.99      152.86     15.08 o 
   2  -7  10       53.63       42.50     38.63 o 
   3  -7  10       48.53       47.07     32.94 o 
   4  -7  10        5.52        2.29      5.69 o 
  -5  -6  10        8.92        9.24     11.70 o 
  -4  -6  10       12.83        8.88      5.61 o 
  -3  -6  10       52.36       36.20     18.36 o 
  -2  -6  10       16.14       25.88     16.05 o 
  -1  -6  10        4.91        6.39      6.83 o 
   0  -6  10      157.76      156.37     19.18 o 
   1  -6  10       12.14        7.95      7.42 o 
   2  -6  10       35.85       21.47     11.26 o 
   3  -6  10        0.62        9.42     10.99 o 
   4  -6  10       72.87       55.41     46.17 o 
   5  -6  10      129.39      123.25     21.00 o 
  -5  -5  10       76.02       71.83     65.19 o 
  -4  -5  10      102.87       96.40     24.86 o 
  -3  -5  10       30.59       20.59     11.07 o 
  -2  -5  10       40.48       41.48     18.71 o 
  -1  -5  10       23.46       21.35      8.31 o 
   0  -5  10        0.22        7.04      3.84 o 
   1  -5  10       60.32       54.25     20.73 o 
   2  -5  10       13.43       10.15      7.54 o 
   3  -5  10      121.38      125.23     11.24 o 
   4  -5  10       96.89       59.85     38.16 o 
   5  -5  10      169.30      209.87     24.72 o 
   6  -5  10       12.48       14.04     15.99 o 
  -6  -4  10       41.60       28.19     17.50 o 
  -5  -4  10       49.47       37.41     31.21 o 
  -4  -4  10      103.61       75.80     22.72 o 
  -3  -4  10       22.80       14.73      9.68 o 
  -2  -4  10       27.62       22.64     10.06 o 
  -1  -4  10       37.20       35.30     16.39 o 
   0  -4  10       90.64       82.93     13.00 o 
   1  -4  10       38.97       31.66     11.10 o 
   2  -4  10       73.12       82.22     15.67 o 
   3  -4  10       52.52       59.12      9.00 o 
   4  -4  10       21.34       20.00     12.04 o 
   5  -4  10      109.01      108.88     17.25 o 
   6  -4  10       24.79       18.19     19.99 o 
   7  -4  10        5.62       12.68     12.41 o 
  -6  -3  10       82.33       45.26     36.46 o 
  -5  -3  10       41.29       37.12     25.17 o 
  -4  -3  10       10.19        5.00      3.76 o 
  -3  -3  10        0.85        4.33      3.96 o 
  -2  -3  10      102.50      111.75     19.07 o 
  -1  -3  10      145.16      124.97     15.57 o 
   0  -3  10        5.85        6.59      5.59 o 
   1  -3  10       87.31       86.10     23.29 o 
   2  -3  10      161.52      155.92     13.35 o 
   3  -3  10      102.08       99.89      8.97 o 
   4  -3  10       38.17       36.69     15.75 o 
   5  -3  10       62.02       62.13      8.62 o 
   6  -3  10       63.55       38.64     34.70 o 
  -7  -2  10      156.76      128.56     71.03 o 
  -6  -2  10      106.47       92.23     61.25 o 
  -5  -2  10      204.69      185.94     22.69 o 
  -4  -2  10       55.26       52.65     33.01 o 
  -3  -2  10       46.68       40.83      9.68 o 
  -2  -2  10      102.90       86.09     14.61 o 
  -1  -2  10      637.94      604.43     38.26 o 
   0  -2  10     1049.91     1123.13     60.43 o 
   1  -2  10      580.72      508.55     30.78 o 
   2  -2  10      254.58      242.77     21.03 o 
   3  -2  10      186.64      200.40     17.12 o 
   4  -2  10      117.39      139.32     12.30 o 
   5  -2  10       19.86       10.36      8.29 o 
   6  -2  10       54.72       40.25     22.38 o 
  -7  -1  10      108.77       94.54     58.14 o 
  -6  -1  10       26.80       31.25     24.70 o 
  -5  -1  10       43.46       49.21     30.86 o 
  -4  -1  10      141.12      131.75     29.04 o 
  -3  -1  10      140.87      115.26     19.30 o 
  -2  -1  10       80.77       82.93      8.72 o 
  -1  -1  10      109.20      108.53     12.96 o 
   0  -1  10       18.20       16.10      6.55 o 
   1  -1  10       15.55       16.38     10.19 o 
   2  -1  10       29.37       31.71     15.92 o 
   3  -1  10       29.00       20.66     10.08 o 
   4  -1  10       22.62       24.10     12.14 o 
   5  -1  10       60.21       40.25     21.84 o 
   6  -1  10       70.22       49.24     36.82 o 
   7  -1  10        5.09        5.11      7.44 o 
  -7   0  10       12.54       12.77     15.52 o 
  -6   0  10       41.50       40.41     23.90 o 
  -5   0  10      137.41      143.64     24.03 o 
  -4   0  10      547.15      600.32     45.54 o 
  -3   0  10      204.04      209.33     35.75 o 
  -2   0  10       25.04       17.81     16.68 o 
  -1   0  10      181.21      172.28     21.36 o 
   0   0  10     1573.38     1518.89    121.99 o 
   1   0  10       57.80       76.52     18.82 o 
   2   0  10       48.49       58.44     14.83 o 
   3   0  10      270.35      256.15     24.08 o 
   4   0  10       83.35       74.90     10.65 o 
   5   0  10     1148.68     1038.42     37.86 o 
   6   0  10      145.87      148.99     17.01 o 
   7   0  10       33.60       20.48     15.77 o 
   8   0  10        5.75        2.78      9.17 o 
  -8   1  10        0.67        9.08     10.16 o 
  -7   1  10       36.93       26.34     12.83 o 
  -6   1  10        2.74        1.89      7.62 o 
  -5   1  10      299.03      299.26     67.61 o 
  -4   1  10      222.54      246.51     21.25 o 
  -3   1  10      167.10      177.00     32.85 o 
  -2   1  10      282.45      308.42     41.29 o 
  -1   1  10      448.83      451.71     25.90 o 
   0   1  10        0.10        1.44      4.97 o 
   1   1  10      635.10      596.54     25.06 o 
   2   1  10      164.13      165.17     18.53 o 
   3   1  10       10.32        7.77      6.49 o 
   4   1  10      128.99      135.36     19.14 o 
   5   1  10      116.57      103.59     14.27 o 
   6   1  10       22.77       28.23     22.81 o 
   7   1  10      372.24      358.10     31.36 o 
   8   1  10       30.50       26.39     27.83 o 
  -8   2  10       13.11       18.70     30.92 o 
  -7   2  10       12.26       17.65     10.77 o 
  -6   2  10       68.65       55.64     25.69 o 
  -5   2  10      141.89      168.95     18.28 o 
  -4   2  10       10.29       17.32     12.19 o 
  -3   2  10      678.06      654.90     80.19 o 
  -2   2  10       36.73       42.03     26.70 o 
  -1   2  10      218.25      244.82     39.24 o 
   0   2  10      320.30      319.46     27.83 o 
   1   2  10      164.76      123.76     27.94 o 
   2   2  10      328.74      316.65     19.57 o 
   3   2  10      218.56      240.96     19.81 o 
   4   2  10       96.64      101.78     32.16 o 
   5   2  10      764.44      755.51     58.99 o 
   6   2  10       10.51       10.53      5.51 o 
   7   2  10      113.36      123.99     12.98 o 
   8   2  10       36.16       19.41     27.50 o 
   9   2  10       24.33       12.97     19.23 o 
  -8   3  10       57.64       44.48     21.94 o 
  -7   3  10       71.10       61.08     36.08 o 
  -6   3  10       22.02        8.27     12.19 o 
  -5   3  10       55.32       54.67     12.12 o 
  -4   3  10       63.65       72.48     28.82 o 
  -3   3  10      209.25      211.59     29.91 o 
  -2   3  10       13.98       17.99     16.66 o 
  -1   3  10      805.20      788.58     63.23 o 
   0   3  10        1.81        1.40      3.51 o 
   1   3  10      274.73      257.64     33.75 o 
   2   3  10       76.04       80.72     20.85 o 
   3   3  10        7.44        6.91      8.44 o 
   4   3  10       48.95       50.68     33.53 o 
   5   3  10      104.59      101.30     22.96 o 
   6   3  10      345.56      311.78     19.91 o 
   7   3  10        3.36        0.07      4.55 o 
   8   3  10        4.52        3.38      8.75 o 
   9   3  10       17.18       18.55     18.39 o 
  10   3  10       21.19       19.41     25.41 o 
  -8   4  10       38.29       26.12     25.14 o 
  -7   4  10      135.43      135.48     29.50 o 
  -6   4  10       10.08       11.67      9.99 o 
  -5   4  10       29.16       16.81      9.32 o 
  -4   4  10       67.65       69.20     20.60 o 
  -3   4  10       79.16       63.21     28.96 o 
  -2   4  10      161.42      183.36     48.47 o 
  -1   4  10       99.47      109.49     25.61 o 
   0   4  10       32.63       39.70     17.77 o 
   1   4  10      140.78      138.95     12.21 o 
   2   4  10     1149.42     1265.83     90.80 o 
   3   4  10       33.96       40.68     24.19 o 
   4   4  10      140.30      139.55     16.46 o 
   5   4  10        3.41        4.80      5.24 o 
   6   4  10      138.16      114.20     42.27 o 
   7   4  10       10.42       10.22     11.02 o 
   8   4  10       56.21       34.90     33.61 o 
   9   4  10       15.45       13.64     15.28 o 
  10   4  10       55.76       31.41     42.81 o 
  -8   5  10       30.82       19.19     21.18 o 
  -7   5  10       14.23        8.94      6.58 o 
  -6   5  10      241.88      290.80     32.31 o 
  -5   5  10      202.99      205.28     16.77 o 
  -4   5  10      111.80      100.04     13.14 o 
  -3   5  10      408.17      404.10     28.86 o 
  -2   5  10       51.35       64.46     22.49 o 
  -1   5  10      178.84      209.29     33.82 o 
   0   5  10        0.87        3.98      7.06 o 
   1   5  10       25.91       27.43     14.35 o 
   2   5  10      145.52      144.89     19.60 o 
   3   5  10      220.97      202.53     30.96 o 
   4   5  10       37.27       46.92     18.19 o 
   5   5  10       68.77       90.69     48.31 o 
   6   5  10       23.58       28.30     17.33 o 
   7   5  10        0.57        4.95      6.71 o 
   8   5  10       83.56       88.58     14.93 o 
   9   5  10       22.27       18.59     26.28 o 
  10   5  10        4.15       10.88     11.84 o 
  -8   6  10       29.02       13.78     21.94 o 
  -7   6  10        7.98        7.88      8.79 o 
  -6   6  10        4.90        7.04      7.48 o 
  -5   6  10       79.97       86.30     18.21 o 
  -4   6  10      110.93      116.08     20.86 o 
  -3   6  10       38.83       54.96     17.22 o 
  -2   6  10       17.19       15.70      7.41 o 
  -1   6  10      281.70      288.11     25.14 o 
   0   6  10      277.06      294.33     35.35 o 
   1   6  10      501.00      504.22     39.55 o 
   2   6  10      150.42      153.58     26.34 o 
   3   6  10       37.53       41.43     24.93 o 
   4   6  10       14.00       23.94     11.88 o 
   5   6  10       33.17       39.92     21.99 o 
   6   6  10       37.48       36.59     24.70 o 
   7   6  10      217.50      224.70     22.54 o 
   8   6  10       39.84       25.37     43.92 o 
   9   6  10      114.51      132.88     15.82 o 
  10   6  10       31.78       30.50     28.05 o 
  -8   7  10        3.25        6.93     13.12 o 
  -7   7  10        9.48       13.80     10.77 o 
  -6   7  10        5.75        4.17      6.63 o 
  -5   7  10        6.03        7.75      4.34 o 
  -4   7  10       54.92       48.05      7.48 o 
  -3   7  10      258.61      281.50     22.13 o 
  -2   7  10      130.01      118.47     31.29 o 
  -1   7  10        6.68        3.48      5.64 o 
   0   7  10       22.56       22.65      9.53 o 
   1   7  10       94.42       69.83     20.35 o 
   2   7  10       60.30       51.95     17.41 o 
   3   7  10       88.24       80.69     43.41 o 
   4   7  10       44.20       16.81     25.35 o 
   5   7  10      212.76      196.13     27.46 o 
   6   7  10      105.82       93.98     14.27 o 
   7   7  10      339.73      344.89     26.54 o 
   8   7  10       14.65       12.99      8.84 o 
   9   7  10      115.06      116.82     14.28 o 
  10   7  10        6.07       10.68     12.10 o 
  -7   8  10       33.10       24.90     39.89 o 
  -6   8  10       40.71       31.20     23.25 o 
  -5   8  10       60.88       39.43     15.56 o 
  -4   8  10      317.89      308.22     14.32 o 
  -3   8  10       76.43       59.84     22.29 o 
  -2   8  10       70.97       46.03     15.88 o 
  -1   8  10       24.25       20.34      8.70 o 
   0   8  10      593.35      570.48     59.25 o 
   1   8  10      153.10      161.56     16.87 o 
   2   8  10       15.85       13.84      4.53 o 
   3   8  10       37.36       35.16     15.72 o 
   4   8  10       63.77       57.38     11.03 o 
   5   8  10      614.32      567.27    146.10 o 
   6   8  10       86.00       73.57     33.30 o 
   7   8  10       15.12       21.46     10.63 o 
   8   8  10       52.21       49.62     22.71 o 
   9   8  10        3.69        1.29      5.07 o 
  10   8  10        3.71       -1.27     10.93 o 
  -7   9  10       25.51       15.30     13.35 o 
  -6   9  10       13.89        5.02     18.26 o 
  -5   9  10       76.87       78.04     11.26 o 
  -4   9  10       47.43       52.59     16.81 o 
  -3   9  10       58.97       24.10     15.76 o 
  -2   9  10       71.99       81.83     16.44 o 
  -1   9  10      148.70      164.88     11.94 o 
   0   9  10        1.08        3.50      4.05 o 
   1   9  10       85.10       60.42     23.38 o 
   2   9  10       39.28       28.33     13.08 o 
   3   9  10       59.02       69.59     19.07 o 
   4   9  10        2.52       -0.88      6.34 o 
   5   9  10      332.19      330.78     31.45 o 
   6   9  10      153.32      153.01     19.91 o 
   7   9  10       77.00      104.40     30.20 o 
   8   9  10      131.34      133.38     12.84 o 
   9   9  10       53.38       33.01     25.91 o 
  10   9  10        9.70       11.88     17.37 o 
  -7  10  10       85.68       52.97     68.57 o 
  -6  10  10        6.66       13.64     17.34 o 
  -5  10  10      103.82       68.99     30.80 o 
  -4  10  10       15.78       14.26      5.96 o 
  -3  10  10        0.28        0.71      3.20 o 
  -2  10  10       20.98       24.37      8.54 o 
  -1  10  10      184.37      164.41     17.59 o 
   0  10  10      145.88      168.61     13.62 o 
   1  10  10      182.48      183.33     13.05 o 
   2  10  10        1.18        3.82      4.01 o 
   3  10  10       69.71       73.48     14.72 o 
   4  10  10      123.71      136.41     32.78 o 
   5  10  10       24.50       23.71      8.30 o 
   6  10  10       47.23       52.24     21.93 o 
   7  10  10       80.06       76.06     29.00 o 
   8  10  10       91.15      108.18     13.36 o 
   9  10  10      142.69      160.06     30.45 o 
  -6  11  10        0.03        7.46      7.68 o 
  -5  11  10        2.78        5.83      5.81 o 
  -4  11  10      317.42      319.68     30.62 o 
  -3  11  10       79.34       85.90     14.64 o 
  -2  11  10       18.01       15.20      6.80 o 
  -1  11  10      184.50      194.66     19.54 o 
   0  11  10        1.48        2.33      4.39 o 
   1  11  10       56.54       60.79     18.09 o 
   2  11  10       32.96       28.41      8.57 o 
   3  11  10      205.87      204.45     16.69 o 
   4  11  10      115.86      115.17     13.68 o 
   5  11  10       46.19       35.80     13.87 o 
   6  11  10       10.80        8.46      6.65 o 
   7  11  10      110.86      117.57     14.12 o 
   8  11  10       14.79        9.72      6.21 o 
   9  11  10       20.32       14.04     13.02 o 
  -6  12  10        9.01        9.42     14.97 o 
  -5  12  10       19.53       22.19     14.88 o 
  -4  12  10       19.79       12.03      7.44 o 
  -3  12  10       12.32        6.27      4.89 o 
  -2  12  10       14.09       10.54      5.50 o 
  -1  12  10      142.12      163.56     16.13 o 
   0  12  10        1.49        4.49      4.54 o 
   1  12  10      122.21      126.34     13.30 o 
   2  12  10      204.42      212.82     11.57 o 
   3  12  10       32.93       29.35      6.23 o 
   4  12  10      290.55      317.66     15.64 o 
   5  12  10       10.39       13.39      9.79 o 
   6  12  10       23.25       34.75     15.24 o 
   7  12  10      171.24      168.19     15.80 o 
   8  12  10       65.90       97.93     28.69 o 
   9  12  10        5.57        2.15      6.10 o 
  -5  13  10       24.43       12.50     22.86 o 
  -4  13  10       22.73       14.98      8.84 o 
  -3  13  10       24.68       12.53     11.46 o 
  -2  13  10       28.58       35.41     13.14 o 
  -1  13  10      511.41      527.82     26.08 o 
   0  13  10       11.20       12.41      5.25 o 
   1  13  10      901.98      941.78     30.99 o 
   2  13  10      266.10      258.49     14.65 o 
   3  13  10       14.27       18.90      8.38 o 
   4  13  10       65.59       60.10     32.55 o 
   5  13  10        1.24        3.16      4.62 o 
   6  13  10        5.88        4.67      7.90 o 
   7  13  10       82.39       69.90     37.45 o 
   8  13  10        7.71        6.24     10.24 o 
  -5  14  10       56.39       58.34     57.03 o 
  -4  14  10       18.12       19.82     15.44 o 
  -3  14  10       16.73        9.12      9.86 o 
  -2  14  10        9.95       12.51      9.96 o 
  -1  14  10      148.28      142.20     14.56 o 
   0  14  10        0.35        3.09      2.35 o 
   1  14  10       23.48       18.75      6.82 o 
   2  14  10      503.71      552.15     26.16 o 
   3  14  10      209.24      211.40     14.53 o 
   4  14  10       10.12       14.87      9.54 o 
   5  14  10       28.11       28.39     10.36 o 
   6  14  10      158.88      175.19     21.52 o 
   7  14  10       79.16       93.20     24.21 o 
   8  14  10       12.56       17.18     13.84 o 
  -4  15  10      155.06      181.30     33.52 o 
  -3  15  10       10.65        9.26      6.69 o 
  -2  15  10      115.04       95.12     54.43 o 
  -1  15  10        2.47        8.01      8.51 o 
   0  15  10        8.28       11.21      8.09 o 
   1  15  10       10.89        7.14      4.82 o 
   2  15  10      161.24      187.20     25.79 o 
   3  15  10       15.19       14.25     10.09 o 
   4  15  10       55.30       77.37     25.13 o 
   5  15  10       85.56       65.72     37.30 o 
   6  15  10      218.39      224.51     21.06 o 
   7  15  10       12.31        9.59     14.06 o 
  -3  16  10        0.15        6.16      8.68 o 
  -2  16  10       14.41        9.22     10.01 o 
  -1  16  10       70.10       67.73     15.86 o 
   0  16  10       24.62       23.91      9.59 o 
   1  16  10       37.20       34.14     17.13 o 
   2  16  10       72.71       80.14     11.11 o 
   3  16  10      226.27      227.95     17.99 o 
   4  16  10      101.39      126.23     16.30 o 
   5  16  10       37.63       22.15     12.90 o 
   6  16  10      102.12      103.69     43.27 o 
  -2  17  10       45.02       46.93     15.11 o 
  -1  17  10       30.91       22.04      9.06 o 
   0  17  10        4.75       13.24     16.88 o 
   1  17  10       68.95       70.59     66.43 o 
   2  17  10       31.64       37.56     44.00 o 
   3  17  10        6.97        7.35      8.08 o 
   4  17  10        6.05        5.54      6.51 o 
   5  17  10       28.08       21.66     17.77 o 
   1  18  10       25.97       12.90     22.54 o 
   2  18  10        9.26        6.06     12.48 o 
   3  18  10       74.65       49.84     64.92 o 
  -1  -7  11       24.52       18.72     11.68 o 
   0  -7  11      192.91      226.11     14.13 o 
   1  -7  11       18.66       10.33     15.06 o 
   2  -7  11       62.04       47.17     45.34 o 
  -3  -6  11       51.38       38.14     22.38 o 
  -2  -6  11       58.73       55.90     11.71 o 
  -1  -6  11       17.80        7.80      9.92 o 
   0  -6  11        0.14        1.07      4.17 o 
   1  -6  11       34.04       34.60     16.79 o 
   2  -6  11       27.82        7.91      6.69 o 
   3  -6  11       13.03        6.40     10.66 o 
   4  -6  11        1.33        4.57      7.48 o 
  -4  -5  11       14.05       21.56     16.56 o 
  -3  -5  11        7.28        5.64      6.37 o 
  -2  -5  11       33.73       26.45     17.73 o 
  -1  -5  11        8.99        4.97      5.33 o 
   0  -5  11       38.00       24.25     15.85 o 
   1  -5  11        3.66        2.85      6.27 o 
   2  -5  11       17.60       18.38      7.94 o 
   3  -5  11       53.06       57.01      9.25 o 
   4  -5  11       25.46       24.65     15.95 o 
   5  -5  11        7.67       10.46     12.55 o 
  -5  -4  11        9.42       12.84     21.08 o 
  -4  -4  11      114.41      115.26     13.07 o 
  -3  -4  11       11.65        6.27      6.77 o 
  -2  -4  11       31.98       40.39     12.42 o 
  -1  -4  11       14.77        7.27      6.30 o 
   0  -4  11        0.05        1.56      3.23 o 
   1  -4  11       15.11        7.32      6.73 o 
   2  -4  11       15.02       16.33      9.73 o 
   3  -4  11       15.26        8.08      6.94 o 
   4  -4  11      255.27      302.83     27.77 o 
   5  -4  11       29.71       16.46     23.23 o 
   6  -4  11       86.93       81.08     33.66 o 
  -6  -3  11       30.64       23.37     37.23 o 
  -5  -3  11       39.54       44.85     38.45 o 
  -4  -3  11       73.57       54.21     61.13 o 
  -3  -3  11       39.76       28.00     15.60 o 
  -2  -3  11       51.09       43.07     23.89 o 
  -1  -3  11       31.23       21.43     12.01 o 
   0  -3  11       52.16       64.18     16.83 o 
   1  -3  11       45.10       29.60     16.39 o 
   2  -3  11       24.04       18.37     10.93 o 
   3  -3  11       99.36       85.79     20.86 o 
   4  -3  11       76.47       68.05     23.81 o 
   5  -3  11       11.45        8.02      8.19 o 
   6  -3  11      352.98      342.83     51.34 o 
  -6  -2  11       41.28       38.78     22.26 o 
  -5  -2  11       25.00       19.70     15.01 o 
  -4  -2  11       10.47       13.19     16.81 o 
  -3  -2  11       16.85       17.86     19.03 o 
  -2  -2  11       15.33       17.35      8.46 o 
  -1  -2  11       28.77       12.10      7.80 o 
   0  -2  11        1.97        2.98      4.57 o 
   1  -2  11      137.22      138.54     17.31 o 
   2  -2  11      151.05      164.08     11.38 o 
   3  -2  11       10.54       10.08     10.72 o 
   4  -2  11       13.80        8.87      5.01 o 
   5  -2  11       56.41       49.38     23.52 o 
   6  -2  11        2.35        0.47      8.33 o 
  -6  -1  11       45.78       29.15     27.83 o 
  -5  -1  11       38.25       30.50     23.90 o 
  -4  -1  11       34.04       27.23     24.26 o 
  -3  -1  11      140.17      118.66     15.63 o 
  -2  -1  11       20.21       11.13      8.15 o 
  -1  -1  11      278.83      247.50     22.50 o 
   0  -1  11      144.10      143.65     17.65 o 
   1  -1  11      438.82      420.02     17.03 o 
   2  -1  11      118.78      102.38     12.70 o 
   3  -1  11       21.55       16.35      8.27 o 
   4  -1  11       18.53       13.70      8.15 o 
   5  -1  11       59.64       51.35     25.75 o 
   6  -1  11       47.73       51.12     29.26 o 
   7  -1  11       16.68       10.35     13.01 o 
  -7   0  11       69.82       55.28     49.92 o 
  -6   0  11      162.48      120.35     75.26 o 
  -5   0  11        2.33       11.17     12.15 o 
  -4   0  11       15.79       15.64     10.62 o 
  -3   0  11       81.68       78.18     62.07 o 
  -2   0  11        0.46       10.93     15.86 o 
  -1   0  11       14.06        1.13      7.51 o 
   0   0  11        8.65        6.11      7.17 o 
   1   0  11      219.49      195.69     23.54 o 
   2   0  11       84.21       87.01     10.71 o 
   3   0  11      122.84      130.12     16.50 o 
   4   0  11       42.66       52.72     27.64 o 
   5   0  11       21.08       21.01     14.39 o 
   6   0  11       67.03       53.61     36.75 o 
   7   0  11        8.98       11.30     10.82 o 
   8   0  11        6.73        6.88     13.21 o 
  -7   1  11       63.91       55.86     39.30 o 
  -6   1  11       47.00       46.18     36.83 o 
  -5   1  11       10.53       11.64     13.68 o 
  -4   1  11       95.89       98.46     49.21 o 
  -3   1  11       35.90       31.43     16.17 o 
  -2   1  11      366.95      361.91     40.28 o 
  -1   1  11      945.52      944.76     97.83 o 
   0   1  11        1.64        5.00      5.66 o 
   1   1  11      417.72      392.32     42.61 o 
   2   1  11      119.56      101.18     24.26 o 
   3   1  11      858.18      873.66     71.83 o 
   4   1  11       43.96       35.68     16.08 o 
   5   1  11       95.20      110.41     11.13 o 
   6   1  11      219.43      229.45     23.27 o 
   7   1  11       99.60      119.70     15.69 o 
   8   1  11       35.96       28.77     38.36 o 
  -7   2  11       68.72       37.70     35.21 o 
  -6   2  11        7.34        6.26     14.66 o 
  -5   2  11       27.58       27.94     22.61 o 
  -4   2  11       71.88       85.17     36.15 o 
  -3   2  11       66.84       65.64     34.13 o 
  -2   2  11      355.40      367.16     55.37 o 
  -1   2  11     1330.05     1359.31    150.17 o 
   0   2  11       26.87       37.18     19.24 o 
   1   2  11       56.78       42.26     17.51 o 
   2   2  11      136.72      123.82     28.97 o 
   3   2  11      612.86      659.80     68.64 o 
   4   2  11       14.13       16.52      7.40 o 
   5   2  11       40.31       30.55     18.22 o 
   6   2  11      333.82      321.86     20.26 o 
   7   2  11      212.86      194.19     19.84 o 
   8   2  11       77.34       47.44     53.86 o 
   9   2  11       34.42       17.24     13.57 o 
  -7   3  11       34.10       19.07     11.21 o 
  -6   3  11       60.42       57.79     21.71 o 
  -5   3  11      175.51      177.86     29.20 o 
  -4   3  11      139.72      123.71     16.50 o 
  -3   3  11       28.72       32.63     21.15 o 
  -2   3  11      273.53      306.45     48.92 o 
  -1   3  11      244.92      244.18     55.70 o 
   0   3  11     1626.75     1607.55    177.40 o 
   1   3  11      125.81      118.94     15.39 o 
   2   3  11       19.84       21.79     10.24 o 
   3   3  11      644.01      628.88     74.64 o 
   4   3  11      302.76      306.97     36.52 o 
   5   3  11      438.36      437.62     29.00 o 
   6   3  11       56.35       47.30     26.88 o 
   7   3  11      118.76      122.48     15.49 o 
   8   3  11       12.81        4.97      9.62 o 
   9   3  11       22.77       15.75     17.92 o 
  -7   4  11       31.12       25.06     13.60 o 
  -6   4  11      128.73      113.04     14.34 o 
  -5   4  11        4.76        7.47      7.53 o 
  -4   4  11       23.55       23.82      9.64 o 
  -3   4  11      709.27      729.72     58.56 o 
  -2   4  11      521.73      504.59     54.12 o 
  -1   4  11       90.10       98.60     48.26 o 
   0   4  11        3.19        0.18      3.60 o 
   1   4  11      105.88      118.03     20.59 o 
   2   4  11       28.11       31.01     14.55 o 
   3   4  11      925.78      921.73    103.54 o 
   4   4  11      282.07      228.26     29.21 o 
   5   4  11      176.81      204.72     18.55 o 
   6   4  11       30.40       22.92     27.37 o 
   7   4  11       66.42       50.48     40.35 o 
   8   4  11       25.07       24.34     26.92 o 
   9   4  11       44.63       32.63     25.35 o 
  -7   5  11       49.96       46.49     27.72 o 
  -6   5  11       93.52       68.54     34.30 o 
  -5   5  11       66.60       53.80     23.99 o 
  -4   5  11      341.43      341.87     19.09 o 
  -3   5  11      521.78      524.77     36.31 o 
  -2   5  11       54.85       48.55     18.80 o 
  -1   5  11      123.50      129.38     13.47 o 
   0   5  11      658.95      668.89     35.21 o 
   1   5  11       21.57       13.06      8.97 o 
   2   5  11      139.15      147.73     37.78 o 
   3   5  11       11.71        4.55      8.26 o 
   4   5  11      319.62      301.19     34.17 o 
   5   5  11      663.66      707.66     57.13 o 
   6   5  11       25.96       28.10     17.53 o 
   7   5  11       25.39       20.08     20.70 o 
   8   5  11      122.91      123.12     15.27 o 
   9   5  11       60.58       68.07     20.75 o 
  -7   6  11       50.64       41.19     23.43 o 
  -6   6  11        4.15        4.44      8.77 o 
  -5   6  11      117.08      108.56     36.16 o 
  -4   6  11       39.48       25.38     11.09 o 
  -3   6  11       84.95       60.87     20.84 o 
  -2   6  11       23.80       23.13      8.89 o 
  -1   6  11       23.69       14.66     13.62 o 
   0   6  11        3.03        2.18      4.97 o 
   1   6  11      135.65      136.19     18.81 o 
   2   6  11       38.57       43.34     32.39 o 
   3   6  11      284.86      259.08     27.19 o 
   4   6  11       59.45       72.81     42.00 o 
   5   6  11      361.41      357.40     32.33 o 
   6   6  11      146.33      150.69     36.89 o 
   7   6  11       10.59        6.15     10.08 o 
   8   6  11       66.91       78.94     13.18 o 
   9   6  11      101.78       78.58     31.22 o 
  -7   7  11       22.82       20.71     13.60 o 
  -6   7  11       28.75       21.66     18.29 o 
  -5   7  11       14.50        7.43      8.94 o 
  -4   7  11      159.62      158.49      9.36 o 
  -3   7  11      188.70      169.98     18.83 o 
  -2   7  11      124.06       97.17     23.06 o 
  -1   7  11       73.50       69.67     12.05 o 
   0   7  11      263.76      225.74     15.64 o 
   1   7  11       85.70       74.13     10.37 o 
   2   7  11        5.50        5.60      7.97 o 
   3   7  11       66.54       74.29     18.67 o 
   4   7  11       51.55       79.83     26.20 o 
   5   7  11       39.49       38.41     26.15 o 
   6   7  11      211.29      220.16     23.36 o 
   7   7  11       75.18       77.06     43.51 o 
   8   7  11       49.51       44.05     23.20 o 
   9   7  11       27.19       23.54     14.15 o 
  -7   8  11       41.18       18.79     20.73 o 
  -6   8  11       22.05       31.88     16.91 o 
  -5   8  11       12.57       11.84      7.77 o 
  -4   8  11       75.08       79.16      9.65 o 
  -3   8  11      220.92      217.68     14.14 o 
  -2   8  11      109.84      101.30     19.27 o 
  -1   8  11      360.69      276.73     65.58 o 
   0   8  11        1.81        4.06      3.46 o 
   1   8  11      198.15      206.13     61.25 o 
   2   8  11       97.15       58.67     19.52 o 
   3   8  11       28.63       27.85      7.74 o 
   4   8  11      119.46      134.94     15.40 o 
   5   8  11       82.86       85.35     16.59 o 
   6   8  11       48.62       46.13     21.68 o 
   7   8  11       51.73       37.29     22.19 o 
   8   8  11        2.43        0.29      5.31 o 
   9   8  11       54.13       46.98     19.73 o 
  -7   9  11        2.10        8.91     13.35 o 
  -6   9  11      133.94      128.34     32.68 o 
  -5   9  11       11.22        5.71      6.99 o 
  -4   9  11       44.22       42.30     17.53 o 
  -3   9  11       28.29       22.02      7.29 o 
  -2   9  11      148.90      150.81     23.36 o 
  -1   9  11       35.03       31.87     12.99 o 
   0   9  11      126.26      137.86     12.63 o 
   1   9  11        5.17        2.56      2.99 o 
   2   9  11      127.37       85.92     31.02 o 
   3   9  11      254.08      182.02     43.80 o 
   4   9  11       75.43       80.03     14.23 o 
   5   9  11      110.54      132.63     25.55 o 
   6   9  11       19.16       22.50     15.15 o 
   7   9  11        6.27        5.67      5.62 o 
   8   9  11        5.54        6.14      6.67 o 
   9   9  11        6.14        4.10      5.25 o 
  -6  10  11        0.01        3.86     13.39 o 
  -5  10  11        0.73        3.39      5.77 o 
  -4  10  11       76.16       59.96     12.93 o 
  -3  10  11       59.57       43.92     10.63 o 
  -2  10  11        6.54        5.49      3.11 o 
  -1  10  11       46.90       24.71     11.29 o 
   0  10  11        6.45       12.14      4.39 o 
   1  10  11       58.64       56.83     13.68 o 
   2  10  11       98.66      109.59     14.97 o 
   3  10  11       52.64       28.51     11.67 o 
   4  10  11      116.74       99.20     12.52 o 
   5  10  11      200.45      190.23     19.38 o 
   6  10  11       33.66       35.73     16.81 o 
   7  10  11       54.72       43.02     19.61 o 
   8  10  11       24.70       21.21     10.90 o 
   9  10  11        9.29        7.35      5.06 o 
  -6  11  11       42.93       36.10     33.37 o 
  -5  11  11       20.25       21.26     20.39 o 
  -4  11  11      106.82      109.93     10.98 o 
  -3  11  11       90.01       85.14     10.34 o 
  -2  11  11      158.25      170.21     12.63 o 
  -1  11  11      239.18      226.58     15.07 o 
   0  11  11       12.83       14.40      4.66 o 
   1  11  11      344.75      341.88     19.48 o 
   2  11  11        9.85       11.30      4.66 o 
   3  11  11      176.12      176.13     14.27 o 
   4  11  11      229.92      247.94     22.48 o 
   5  11  11      739.81      767.93     48.52 o 
   6  11  11      615.62      633.51     43.48 o 
   7  11  11      213.90      239.42     20.49 o 
   8  11  11       14.22       12.68      8.06 o 
   9  11  11        5.20        4.61      3.73 o 
  -6  12  11        5.96       -0.84     13.52 o 
  -5  12  11       31.59       24.46     27.17 o 
  -4  12  11       71.32       59.29     32.83 o 
  -3  12  11        7.62        8.16      4.25 o 
  -2  12  11      110.95      116.57     12.55 o 
  -1  12  11        8.12        4.97      4.16 o 
   0  12  11       14.46       14.27      7.30 o 
   1  12  11        1.97        1.62      4.24 o 
   2  12  11       25.64       25.60      9.42 o 
   3  12  11      210.00      215.45     17.65 o 
   4  12  11       31.06       33.80     12.70 o 
   5  12  11      225.98      226.62     20.52 o 
   6  12  11      125.91      116.19     13.77 o 
   7  12  11      140.15      147.97     13.92 o 
   8  12  11       37.27       24.00     17.78 o 
   9  12  11      102.10      121.09     21.62 o 
  -5  13  11        7.38       10.99     12.57 o 
  -4  13  11       54.43       33.77     19.28 o 
  -3  13  11       23.22       29.57     14.54 o 
  -2  13  11        0.85        4.78      4.49 o 
  -1  13  11      124.45      131.47     15.40 o 
   0  13  11       80.68       73.27     12.27 o 
   1  13  11       74.23       67.06     21.23 o 
   2  13  11        6.94        5.45      6.42 o 
   3  13  11       29.77       21.98      9.85 o 
   4  13  11      198.50      215.78     16.36 o 
   5  13  11      119.38       88.77     40.35 o 
   6  13  11       13.45       12.74     10.76 o 
   7  13  11       59.87       56.17     30.49 o 
   8  13  11       29.27       26.42     17.16 o 
  -4  14  11        0.83        5.69      7.17 o 
  -3  14  11       59.64       45.68     27.89 o 
  -2  14  11       51.69       49.16     20.14 o 
  -1  14  11       22.66       16.24      6.14 o 
   0  14  11        7.35        3.91      5.79 o 
   1  14  11      131.15      127.10     11.81 o 
   2  14  11       24.75       30.27     15.08 o 
   3  14  11       91.14      104.93     30.30 o 
   4  14  11       49.85       50.72     27.82 o 
   5  14  11       65.39       72.06     28.03 o 
   6  14  11        8.26        8.32     10.11 o 
   7  14  11       53.82       66.95     14.30 o 
   8  14  11        2.89        5.98      9.48 o 
  -4  15  11       27.88        7.71      8.33 o 
  -3  15  11       31.09       22.99     16.32 o 
  -2  15  11       66.26       66.72     36.66 o 
  -1  15  11       26.69       22.29     12.55 o 
   0  15  11       78.99       60.90     12.05 o 
   1  15  11       45.41       35.45      9.89 o 
   2  15  11       34.69       31.79     15.07 o 
   3  15  11        1.47        3.94      6.46 o 
   4  15  11       10.81       18.34     10.95 o 
   5  15  11      252.27      259.43     17.91 o 
   6  15  11       20.27       16.27      9.10 o 
   7  15  11       26.10       18.10     13.75 o 
  -3  16  11       27.76       18.96     12.91 o 
  -2  16  11       27.18       29.02     23.69 o 
  -1  16  11       67.35       81.60     15.42 o 
   0  16  11        3.15        2.36      6.55 o 
   1  16  11        7.62        4.61      5.80 o 
   2  16  11      112.83      122.70     15.25 o 
   3  16  11        9.92        7.78      9.53 o 
   4  16  11       37.42       28.29     30.23 o 
   5  16  11       14.35        6.64     10.15 o 
   6  16  11       23.45        8.57     10.48 o 
  -1  17  11      113.46      143.62     21.92 o 
   0  17  11      116.81       94.39     17.18 o 
   1  17  11       91.64       84.29     70.24 o 
   2  17  11       37.16       62.53     17.37 o 
   3  17  11       64.76       71.45     16.47 o 
   4  17  11        0.07        3.29      5.72 o 
   5  17  11       22.57       13.18      8.38 o 
   2  18  11       17.34       20.92     20.26 o 
   0  -6  12       19.75       14.34     12.04 o 
   1  -6  12       33.11       17.38     15.72 o 
  -3  -5  12      114.44      104.46     17.67 o 
  -2  -5  12        9.19        4.62      7.07 o 
  -1  -5  12       42.20       23.75     16.38 o 
   0  -5  12        0.06        0.79      3.39 o 
   1  -5  12        2.43        2.24      4.86 o 
   2  -5  12       71.15       79.34     15.24 o 
   3  -5  12       73.27       44.93     40.39 o 
  -4  -4  12       43.11       32.32     31.99 o 
  -3  -4  12        6.42        3.25      5.74 o 
  -2  -4  12       31.77       29.42     22.01 o 
  -1  -4  12       34.02       29.00     21.49 o 
   0  -4  12        0.73        2.25      5.06 o 
   1  -4  12       30.18       21.13     11.39 o 
   2  -4  12       30.65       18.37     10.15 o 
   3  -4  12        7.15        3.95      4.10 o 
   4  -4  12        5.46        3.24     10.19 o 
   5  -4  12       15.83        6.80     14.01 o 
  -5  -3  12       65.19       47.61     46.68 o 
  -4  -3  12       46.84       44.61     36.25 o 
  -3  -3  12       34.52       11.71     12.62 o 
  -2  -3  12       22.57       26.68     15.70 o 
  -1  -3  12        5.33        6.50      5.33 o 
   0  -3  12        2.81        2.75      3.01 o 
   1  -3  12        2.03        2.08      3.91 o 
   2  -3  12       69.09       54.15     31.48 o 
   3  -3  12       19.54        9.69      8.59 o 
   4  -3  12       81.15       79.83     11.87 o 
   5  -3  12       88.30       90.75     14.24 o 
  -5  -2  12       29.55       30.05     16.81 o 
  -4  -2  12       14.85       19.54     20.48 o 
  -3  -2  12       32.39       14.48     15.93 o 
  -2  -2  12       19.22       18.55     14.59 o 
  -1  -2  12       21.08       13.90      7.54 o 
   0  -2  12       67.95       75.35     15.30 o 
   1  -2  12       56.93       39.16     18.85 o 
   2  -2  12       51.10       44.43     25.55 o 
   3  -2  12       14.67       15.29      8.71 o 
   4  -2  12      130.83      126.36     17.83 o 
   5  -2  12       21.67       26.21     19.08 o 
  -6  -1  12       87.50       86.88     55.15 o 
  -5  -1  12      101.71       87.43     79.76 o 
  -4  -1  12       22.07       10.31      7.93 o 
  -3  -1  12       22.01       23.83     17.75 o 
  -2  -1  12      113.27      106.67     28.65 o 
  -1  -1  12       59.62       57.54     39.13 o 
   0  -1  12        1.32        2.18      5.15 o 
   1  -1  12       29.45       29.15     14.60 o 
   2  -1  12       30.38       22.52      8.73 o 
   3  -1  12       11.08        5.44      6.55 o 
   4  -1  12       33.66       27.37     23.12 o 
   5  -1  12        9.56        4.15     11.70 o 
   6  -1  12       25.98       24.88     22.28 o 
  -6   0  12       45.16       52.43     44.47 o 
  -5   0  12      334.66      417.09     29.90 o 
  -4   0  12       36.79       27.63     22.52 o 
  -3   0  12       29.25       30.61     24.41 o 
  -2   0  12       16.89        0.69     13.02 o 
  -1   0  12       50.78       34.84     26.93 o 
   0   0  12      103.05       81.31     40.94 o 
   1   0  12       82.42       76.11     38.07 o 
   2   0  12       26.96       26.21     14.97 o 
   3   0  12      164.74      151.19     13.34 o 
   4   0  12       16.09       13.70      9.77 o 
   5   0  12       52.19       57.07     30.33 o 
   6   0  12       11.66        9.59     10.62 o 
   7   0  12        1.55       -0.89      6.24 o 
  -6   1  12        2.28        4.35     17.54 o 
  -5   1  12        7.57        4.40      9.79 o 
  -4   1  12       69.66       45.88     37.39 o 
  -3   1  12       88.77       97.58     56.62 o 
  -2   1  12       11.21        5.31     13.90 o 
  -1   1  12       44.99       38.30     21.33 o 
   0   1  12        0.26        1.91      3.91 o 
   1   1  12        8.10       13.55     10.24 o 
   2   1  12        8.76       15.24     12.06 o 
   3   1  12      156.47      173.29     17.75 o 
   4   1  12       41.19       42.76     30.08 o 
   5   1  12       27.94       18.92      8.49 o 
   6   1  12       16.50       14.86     10.77 o 
   7   1  12      107.46      102.72     13.16 o 
   8   1  12        8.79       11.06     17.68 o 
  -7   2  12       52.89       40.20     32.44 o 
  -6   2  12       41.60       39.07     24.19 o 
  -5   2  12        2.19        3.06      9.06 o 
  -4   2  12       64.59       49.44     31.79 o 
  -3   2  12       38.61       41.56     26.59 o 
  -2   2  12      210.49      255.04     65.59 o 
  -1   2  12      551.02      526.77     45.52 o 
   0   2  12      178.69      193.54     42.51 o 
   1   2  12      837.42      856.12     66.39 o 
   2   2  12      352.36      311.87     28.34 o 
   3   2  12        7.34        4.09      6.11 o 
   4   2  12      376.74      366.44     28.27 o 
   5   2  12       41.98       41.50     31.21 o 
   6   2  12      120.22      119.01     34.48 o 
   7   2  12      136.05      133.49     27.99 o 
   8   2  12       68.25       85.21     13.71 o 
  -7   3  12      113.99      110.26     29.36 o 
  -6   3  12        5.22        5.84      7.99 o 
  -5   3  12      149.11      134.64     22.01 o 
  -4   3  12       55.91       67.87     27.46 o 
  -3   3  12      248.83      242.56     39.41 o 
  -2   3  12       24.83       25.83     11.35 o 
  -1   3  12      608.28      610.27     57.50 o 
   0   3  12        3.96       -0.24     10.82 o 
   1   3  12     2617.05     2683.07     50.43 o 
   2   3  12      288.61      294.41     36.58 o 
   3   3  12       39.35       32.37     25.86 o 
   4   3  12      262.40      254.86     18.23 o 
   5   3  12      260.90      232.42     21.48 o 
   6   3  12       75.76       60.31     42.82 o 
   7   3  12       10.04       17.57     17.61 o 
   8   3  12        2.29        2.47      8.68 o 
   9   3  12        5.61        7.53     13.46 o 
  -7   4  12        3.40        4.80      6.70 o 
  -6   4  12       36.15       19.93     16.57 o 
  -5   4  12       13.68        5.17      8.09 o 
  -4   4  12       47.53       42.65     19.19 o 
  -3   4  12       33.23       29.30     23.04 o 
  -2   4  12      216.89      246.13     44.57 o 
  -1   4  12      727.24      696.03     55.09 o 
   0   4  12       18.55       12.26      7.66 o 
   1   4  12      244.95      240.06     57.36 o 
   2   4  12      559.71      553.11     57.98 o 
   3   4  12      150.14      143.57     18.81 o 
   4   4  12       13.16        9.51      8.15 o 
   5   4  12       33.13       34.54     20.66 o 
   6   4  12        7.77       14.01     15.10 o 
   7   4  12      252.18      270.34     23.90 o 
   8   4  12        9.00       18.03     22.14 o 
   9   4  12        7.41        6.48      9.90 o 
  -7   5  12       13.94       10.30      7.23 o 
  -6   5  12       46.98       42.81     21.10 o 
  -5   5  12       43.07       36.97     18.24 o 
  -4   5  12      294.43      292.48     21.12 o 
  -3   5  12      177.75      178.82     19.15 o 
  -2   5  12      126.84      121.28     16.81 o 
  -1   5  12        3.22        1.20      6.42 o 
   0   5  12        3.04        3.46      6.40 o 
   1   5  12      122.78      125.93     18.97 o 
   2   5  12      602.63      616.07     65.42 o 
   3   5  12      372.23      362.99     41.25 o 
   4   5  12       89.45       95.88     16.98 o 
   5   5  12      415.54      405.64     48.96 o 
   6   5  12      331.36      328.18     32.27 o 
   7   5  12       17.09       11.33     12.57 o 
   8   5  12        9.81       17.52     22.23 o 
   9   5  12       11.47        9.37     16.41 o 
  -7   6  12      109.64      122.45     40.67 o 
  -6   6  12       32.43       26.11     20.56 o 
  -5   6  12       46.09       37.43     17.78 o 
  -4   6  12      202.37      215.73     11.62 o 
  -3   6  12       56.51       24.42     14.79 o 
  -2   6  12       96.11       94.73     21.58 o 
  -1   6  12       23.36       38.69     17.61 o 
   0   6  12      160.63      168.86     23.31 o 
   1   6  12       16.42       12.90     15.21 o 
   2   6  12       19.74       20.15     11.51 o 
   3   6  12      445.79      341.24     38.18 o 
   4   6  12       30.80       27.12     11.20 o 
   5   6  12      199.37      178.52     33.17 o 
   6   6  12      189.44      182.63     17.73 o 
   7   6  12       30.39       25.14     20.77 o 
   8   6  12        9.67        6.09      8.17 o 
  -7   7  12       30.68       11.79     10.24 o 
  -6   7  12       61.06       31.74     27.18 o 
  -5   7  12       22.77       14.20     14.27 o 
  -4   7  12        9.14        6.36      5.21 o 
  -3   7  12       43.28       49.16     17.66 o 
  -2   7  12      368.91      371.63     23.04 o 
  -1   7  12      151.74      106.78     22.98 o 
   0   7  12        2.72        6.06      7.22 o 
   1   7  12      205.53      206.16     32.33 o 
   2   7  12       54.12       60.83     42.10 o 
   3   7  12      177.62      162.69     23.73 o 
   4   7  12       94.49       91.57     54.74 o 
   5   7  12       27.47       47.25     21.17 o 
   6   7  12       17.47       23.59     15.64 o 
   7   7  12      171.68      156.61     19.48 o 
   8   7  12      137.53      140.41     11.26 o 
   9   7  12        2.97        5.19      4.81 o 
  -6   8  12       38.58       25.73     18.84 o 
  -5   8  12      100.19      104.13     26.10 o 
  -4   8  12        3.11        4.88      4.76 o 
  -3   8  12      136.29       99.69     42.62 o 
  -2   8  12       51.76       59.50     18.21 o 
  -1   8  12       22.12       17.05      7.48 o 
   0   8  12      432.54      380.24     29.09 o 
   1   8  12       33.26       25.27     10.82 o 
   2   8  12      130.60      106.80     24.60 o 
   3   8  12      282.54      270.08     28.03 o 
   4   8  12      165.96      185.86     22.66 o 
   5   8  12      142.97      168.94     24.10 o 
   6   8  12       14.04       13.96     10.07 o 
   7   8  12       12.43        6.21      6.82 o 
   8   8  12       94.69      117.87     14.68 o 
   9   8  12       31.31       27.92     20.26 o 
  -6   9  12        2.43        6.12      6.81 o 
  -5   9  12       44.26       36.39     16.91 o 
  -4   9  12       15.73       15.95      7.65 o 
  -3   9  12      254.76      259.96     16.22 o 
  -2   9  12      181.97      165.69     45.63 o 
  -1   9  12      132.95      123.47     14.71 o 
   0   9  12        8.10        9.34      4.84 o 
   1   9  12      166.57      134.63     28.64 o 
   2   9  12       27.36       18.74      8.33 o 
   3   9  12      486.02      407.82     51.73 o 
   4   9  12      109.31       98.22     30.81 o 
   5   9  12      115.37      118.23     39.06 o 
   6   9  12       31.73       25.81     13.61 o 
   7   9  12       47.40       40.03     15.49 o 
   8   9  12       11.69        3.51      6.93 o 
   9   9  12      171.59      175.62     29.43 o 
  -6  10  12       11.87        7.91      8.73 o 
  -5  10  12       37.29       29.78     23.41 o 
  -4  10  12       85.08       90.78     11.45 o 
  -3  10  12       56.00       54.06      8.32 o 
  -2  10  12        5.18        7.39      3.68 o 
  -1  10  12       44.37       36.92     12.71 o 
   0  10  12        6.31        7.46      5.42 o 
   1  10  12       61.42       50.88     15.84 o 
   2  10  12      133.33      140.01     11.81 o 
   3  10  12       63.79       55.14     17.06 o 
   4  10  12      196.05      192.78     17.99 o 
   5  10  12        2.33        9.06      3.91 o 
   6  10  12       38.03       39.03     15.35 o 
   7  10  12       57.64       34.78     22.91 o 
   8  10  12       20.04       19.58     10.49 o 
   9  10  12       25.28       20.39     17.58 o 
  -6  11  12       22.44       14.04     30.45 o 
  -5  11  12       32.66       20.32     31.34 o 
  -4  11  12      110.47      145.65     17.65 o 
  -3  11  12        8.80        5.38      4.23 o 
  -2  11  12       46.40       37.28     10.93 o 
  -1  11  12        1.80        4.07      3.71 o 
   0  11  12        4.64        7.02      3.99 o 
   1  11  12        4.72        5.38      3.74 o 
   2  11  12       21.14       16.21      7.06 o 
   3  11  12       78.89       58.18     23.47 o 
   4  11  12       16.18       17.30      8.14 o 
   5  11  12       58.58       47.64     22.09 o 
   6  11  12       40.32       29.18     13.42 o 
   7  11  12       31.86       22.30     17.84 o 
   8  11  12      168.55      168.47     13.39 o 
   9  11  12       87.00       64.99     63.04 o 
  -5  12  12       17.17        6.93     11.08 o 
  -4  12  12       32.67       16.99     14.43 o 
  -3  12  12        4.44        4.35      4.22 o 
  -2  12  12       33.30       33.19     13.06 o 
  -1  12  12      127.44      135.24     10.07 o 
   0  12  12       57.69       49.86     20.65 o 
   1  12  12      180.74      189.00     11.76 o 
   2  12  12       45.97       50.33     21.68 o 
   3  12  12       72.46       62.11     28.00 o 
   4  12  12       18.25       19.82      8.33 o 
   5  12  12        7.90        6.18      5.72 o 
   6  12  12       72.94       73.46     16.63 o 
   7  12  12       55.09       46.88     31.61 o 
   8  12  12       53.77       42.18     27.64 o 
  -5  13  12        5.02        5.40     13.35 o 
  -4  13  12        8.10        8.27      8.28 o 
  -3  13  12       72.76       50.21     30.85 o 
  -2  13  12      149.18      166.66     15.93 o 
  -1  13  12       75.11       76.41     14.90 o 
   0  13  12        0.81        3.45      4.49 o 
   1  13  12      127.87      126.03     10.15 o 
   2  13  12      284.30      316.69     15.41 o 
   3  13  12       20.78       16.49      8.98 o 
   4  13  12      238.24      226.93     23.10 o 
   5  13  12       19.65       21.33     10.26 o 
   6  13  12        0.96        4.75      6.07 o 
   7  13  12       51.05       34.51     21.68 o 
   8  13  12       17.33       16.18      9.75 o 
  -4  14  12        6.06        3.95      5.92 o 
  -3  14  12       48.34       46.02     26.83 o 
  -2  14  12       76.58       69.13     37.57 o 
  -1  14  12       18.74       12.74      6.62 o 
   0  14  12       29.56       31.96     13.30 o 
   1  14  12       27.97       16.35      7.98 o 
   2  14  12       28.84       28.29     11.11 o 
   3  14  12        5.09        3.77      4.72 o 
   4  14  12        8.05        8.69      5.44 o 
   5  14  12       24.63       22.41     12.33 o 
   6  14  12      179.46      170.81     13.59 o 
   7  14  12       40.09       42.74     31.61 o 
  -3  15  12      118.50      137.19     20.20 o 
  -2  15  12       43.47       34.67     17.92 o 
  -1  15  12        3.50        4.36      4.54 o 
   0  15  12        1.31        1.90      2.78 o 
   1  15  12       30.87       27.06     14.68 o 
   2  15  12        8.22        2.82      5.93 o 
   3  15  12       80.34       56.07     30.65 o 
   4  15  12        4.53        8.18      5.65 o 
   5  15  12        5.55        1.24      7.04 o 
   6  15  12       21.96       13.51      9.71 o 
   7  15  12       16.46        9.02      7.82 o 
  -2  16  12        5.04        0.64     14.46 o 
  -1  16  12       15.38       13.12      8.32 o 
   0  16  12       27.96       16.89     12.71 o 
   1  16  12       13.38       13.32      8.46 o 
   2  16  12       47.05       40.26     27.45 o 
   3  16  12       12.11        9.56      9.15 o 
   4  16  12        4.29        5.43      5.90 o 
   5  16  12       89.89       67.36     42.06 o 
   6  16  12      156.72      149.48     36.46 o 
  -1  17  12        1.51        1.00      4.11 o 
   0  17  12        0.29        4.53      6.02 o 
   1  17  12       33.74       27.43     26.26 o 
   2  17  12        1.05        8.46      5.73 o 
   3  17  12       12.05        9.30     13.59 o 
   4  17  12      124.60       98.77     33.30 o 
  -2  -4  13        4.67        5.22      4.80 o 
  -1  -4  13       13.62        8.52      5.26 o 
   0  -4  13        0.50        1.08      4.61 o 
   1  -4  13       22.61       10.24      7.79 o 
   2  -4  13        7.15        8.27      7.39 o 
   3  -4  13       78.43       56.00     25.60 o 
  -3  -3  13        3.81        4.49      7.86 o 
  -2  -3  13       52.31       44.01     46.63 o 
  -1  -3  13        3.35        3.01      5.07 o 
   0  -3  13       29.21       13.80     12.20 o 
   1  -3  13       25.39       20.10      9.63 o 
   2  -3  13       30.12       24.46     14.04 o 
   3  -3  13       15.64       15.14     12.21 o 
   4  -3  13       13.62        9.55      9.74 o 
  -4  -2  13       27.84       18.48     20.50 o 
  -3  -2  13       10.42       13.15     13.79 o 
  -2  -2  13        2.02        5.11      7.22 o 
  -1  -2  13       35.13       32.08     15.39 o 
   0  -2  13        5.14        2.62      4.76 o 
   1  -2  13       12.09       17.50     13.17 o 
   2  -2  13       37.62       19.85     15.21 o 
   3  -2  13       22.31        3.35      9.40 o 
   4  -2  13      142.04      169.84     17.32 o 
   5  -2  13       27.27       26.19     22.34 o 
  -5  -1  13        0.87        4.51      6.97 o 
  -4  -1  13        7.09        9.86     16.52 o 
  -3  -1  13       57.06       58.12     44.83 o 
  -2  -1  13       32.62       18.08     16.33 o 
  -1  -1  13        6.84       11.22     11.90 o 
   0  -1  13       85.12       77.93     55.89 o 
   1  -1  13        5.22        5.13      6.22 o 
   2  -1  13       26.18       21.48     11.57 o 
   3  -1  13       20.07       24.36     17.24 o 
   4  -1  13       65.51       65.68     35.79 o 
   5  -1  13      134.71      164.85     16.49 o 
   6  -1  13       61.72       44.99     40.92 o 
  -5   0  13       24.42       20.26     18.97 o 
  -4   0  13       11.40       17.61     17.55 o 
  -3   0  13        8.08        6.73      7.71 o 
  -2   0  13       23.94       42.56     23.26 o 
  -1   0  13        1.19       -0.53     12.39 o 
   0   0  13        4.78        6.02     12.66 o 
   1   0  13       30.32       31.76     12.88 o 
   2   0  13       54.07       64.54     42.17 o 
   3   0  13       12.88        9.95      8.71 o 
   4   0  13       15.64       11.22      8.66 o 
   5   0  13       45.20       56.00     29.92 o 
   6   0  13       72.31       83.74     13.22 o 
  -5   1  13        9.23        3.53     12.35 o 
  -4   1  13       12.46       14.92      7.91 o 
  -3   1  13        3.25        7.02      9.93 o 
  -2   1  13       70.34       56.75     28.93 o 
  -1   1  13       58.16       53.59     46.83 o 
   0   1  13       83.58       59.56     47.73 o 
   1   1  13      106.74      111.40     17.20 o 
   2   1  13        8.79        5.91      9.02 o 
   3   1  13       20.58        9.53     15.93 o 
   4   1  13       86.51       81.27     29.47 o 
   5   1  13      118.66       98.47     12.05 o 
   6   1  13      182.56      199.84     30.66 o 
   7   1  13      271.72      323.42     22.85 o 
  -6   2  13        5.05        3.26     12.70 o 
  -5   2  13       33.93       36.43     24.48 o 
  -4   2  13       13.60       15.44      9.08 o 
  -3   2  13       50.15       46.56     27.75 o 
  -2   2  13      262.22      275.13     20.81 o 
  -1   2  13       74.53       80.04     39.51 o 
   0   2  13        1.11       -1.84      8.99 o 
   1   2  13       30.96       29.21     18.99 o 
   2   2  13       66.71       63.84     29.69 o 
   3   2  13       16.57       16.75     19.61 o 
   4   2  13       33.60       24.17     18.68 o 
   5   2  13       23.85       13.53     16.44 o 
   6   2  13        6.05       11.30      7.60 o 
   7   2  13        4.49        7.20     10.53 o 
   8   2  13       41.69       48.29     13.93 o 
  -6   3  13        2.26        4.89      7.13 o 
  -5   3  13       21.09       20.41     13.44 o 
  -4   3  13       22.15       20.83     15.01 o 
  -3   3  13      127.65      138.42     19.38 o 
  -2   3  13       55.76       54.99     31.44 o 
  -1   3  13      120.46      133.02     24.34 o 
   0   3  13       78.45       70.11     50.60 o 
   1   3  13      217.87      213.75     16.93 o 
   2   3  13      121.51      122.73     18.36 o 
   3   3  13       14.98       16.99     11.44 o 
   4   3  13      287.19      282.94     27.49 o 
   5   3  13       98.34      103.12     14.09 o 
   6   3  13       62.29       44.32     24.97 o 
   7   3  13       11.26       15.15      9.86 o 
   8   3  13        6.50        1.67      8.44 o 
  -6   4  13        0.35        3.98      9.60 o 
  -5   4  13        8.70        7.36      6.91 o 
  -4   4  13        0.13        7.51      7.26 o 
  -3   4  13       68.27       57.99     25.24 o 
  -2   4  13      286.75      291.68     49.73 o 
  -1   4  13      410.08      341.03     28.44 o 
   0   4  13        6.73       10.17      8.19 o 
   1   4  13       35.12       46.56     27.97 o 
   2   4  13        4.53        5.77     10.24 o 
   3   4  13        0.39       -2.09      7.71 o 
   4   4  13       38.00       37.48     22.28 o 
   5   4  13      106.29       91.53     11.40 o 
   6   4  13        8.63        7.35      9.57 o 
   7   4  13       49.47       31.03     31.75 o 
   8   4  13        1.87        2.75      5.91 o 
  -6   5  13       69.67       70.44     34.58 o 
  -5   5  13       20.07       14.61     10.63 o 
  -4   5  13        9.66        7.34      3.97 o 
  -3   5  13      197.95      202.12     19.64 o 
  -2   5  13       72.29       75.68     36.86 o 
  -1   5  13      162.46      161.36     64.09 o 
   0   5  13      380.12      379.60     21.70 o 
   1   5  13      427.59      383.49     34.06 o 
   2   5  13      117.98      101.48     15.36 o 
   3   5  13       55.43       56.14     39.19 o 
   4   5  13       48.54       32.04     20.35 o 
   5   5  13      209.32      231.51     24.31 o 
   6   5  13      115.16      128.65     40.25 o 
   7   5  13       29.60       24.34     19.08 o 
   8   5  13       11.50        9.66     12.77 o 
  -6   6  13       18.91       10.61     10.44 o 
  -5   6  13       26.69       27.70     15.27 o 
  -4   6  13       19.87       14.91      9.22 o 
  -3   6  13       54.55       36.06     16.26 o 
  -2   6  13        3.06       -0.24     10.02 o 
  -1   6  13       13.30        6.64     10.90 o 
   0   6  13        2.81        3.46      8.11 o 
   1   6  13      109.80      100.52     19.65 o 
   2   6  13      120.93      123.76     35.28 o 
   3   6  13      385.58      319.78     26.67 o 
   4   6  13      121.39      100.17     13.29 o 
   5   6  13       30.50       30.52     17.93 o 
   6   6  13       12.29       14.88     14.81 o 
   7   6  13       67.80       45.35     39.44 o 
   8   6  13       30.06       21.37     24.74 o 
  -6   7  13      245.43      286.44     50.18 o 
  -5   7  13       48.54       40.41     29.52 o 
  -4   7  13       32.61       22.52     10.90 o 
  -3   7  13        2.41        5.05      4.37 o 
  -2   7  13        7.76        6.97      4.96 o 
  -1   7  13      248.42      265.04     20.11 o 
   0   7  13       13.37       13.64      8.84 o 
   1   7  13      106.01      103.87     43.32 o 
   2   7  13       58.72       73.61     17.06 o 
   3   7  13       82.79       83.74     13.09 o 
   4   7  13      405.64      374.69     30.64 o 
   5   7  13       16.60       24.59     12.97 o 
   6   7  13       15.57       19.92     16.68 o 
   7   7  13      132.34      143.05     16.96 o 
   8   7  13      144.91      158.30     24.10 o 
   9   7  13       77.79       49.64     30.85 o 
  -6   8  13       15.34        6.35      8.71 o 
  -5   8  13       45.71       27.22     20.88 o 
  -4   8  13      256.81      286.46     25.51 o 
  -3   8  13       75.24       57.93     22.54 o 
  -2   8  13       87.55       75.65     10.07 o 
  -1   8  13      105.62       91.35     13.65 o 
   0   8  13        2.24        0.75      3.80 o 
   1   8  13       15.20       17.28      7.23 o 
   2   8  13      350.32      329.97     23.94 o 
   3   8  13      140.53      127.46     13.79 o 
   4   8  13       47.01       44.14     30.90 o 
   5   8  13      208.78      199.94     18.69 o 
   6   8  13      191.35      207.91     26.11 o 
   7   8  13       10.46        8.22      7.05 o 
   8   8  13       22.91       15.03     11.65 o 
   9   8  13       10.21       11.44     17.06 o 
  -6   9  13       54.07       43.26     34.40 o 
  -5   9  13       33.97       23.16     11.16 o 
  -4   9  13        6.44        6.38      4.63 o 
  -3   9  13       24.40       17.39      9.09 o 
  -2   9  13      315.72      333.42     18.77 o 
  -1   9  13       65.28       64.63     19.39 o 
   0   9  13       66.15       33.70     13.05 o 
   1   9  13      154.54      153.71     16.24 o 
   2   9  13      117.79      120.84     12.54 o 
   3   9  13      135.28       65.56     43.43 o 
   4   9  13       65.31       60.29     23.24 o 
   5   9  13       34.31       26.01     18.21 o 
   6   9  13        0.95        4.26      4.65 o 
   7   9  13        4.98        6.59      7.40 o 
   8   9  13       32.08       19.44     17.59 o 
  -5  10  13       43.55       22.94     17.46 o 
  -4  10  13        5.35        6.92      5.28 o 
  -3  10  13        9.02        6.53      5.38 o 
  -2  10  13        9.67        7.02      5.39 o 
  -1  10  13      415.40      390.37     25.36 o 
   0  10  13        5.06        9.98      5.89 o 
   1  10  13      549.74      503.65     32.50 o 
   2  10  13      114.43      118.64     19.43 o 
   3  10  13        4.89        5.82      9.95 o 
   4  10  13      138.08      145.71     14.60 o 
   5  10  13        1.22        0.29      5.48 o 
   6  10  13        2.11        4.04      6.59 o 
   7  10  13       34.08       16.23      7.23 o 
   8  10  13       15.89       14.42      9.89 o 
  -5  11  13        2.45       -1.47     14.08 o 
  -4  11  13       22.30       13.05      7.96 o 
  -3  11  13       19.31       14.18      8.04 o 
  -2  11  13        0.92        3.00      4.45 o 
  -1  11  13       29.37       18.84      9.00 o 
   0  11  13       19.52       14.39      8.98 o 
   1  11  13       28.61       23.39      7.94 o 
   2  11  13       28.55       28.43      9.73 o 
   3  11  13        6.56        4.58      4.72 o 
   4  11  13       68.05       71.44     30.53 o 
   5  11  13       66.99       67.95     24.32 o 
   6  11  13       24.09       20.31     11.86 o 
   7  11  13       40.54       30.27     14.70 o 
   8  11  13       62.97       71.76     23.46 o 
  -5  12  13       20.33       20.21     25.94 o 
  -4  12  13       17.46       16.92     14.85 o 
  -3  12  13      112.36      124.59     13.73 o 
  -2  12  13       34.14       16.05      7.65 o 
  -1  12  13       17.31       10.62      7.30 o 
   0  12  13        2.13        2.57      3.06 o 
   1  12  13       28.19       15.54      7.23 o 
   2  12  13       64.84       31.75     20.38 o 
   3  12  13       62.86       58.34     28.97 o 
   4  12  13       79.86       50.17     19.79 o 
   5  12  13       88.91       87.59     28.73 o 
   6  12  13        3.79        4.89      3.49 o 
   7  12  13       15.70       17.46     13.09 o 
   8  12  13       52.19       41.25     28.02 o 
  -4  13  13        1.66        7.91     25.72 o 
  -3  13  13       33.91       26.01     17.76 o 
  -2  13  13      221.57      229.88     12.97 o 
  -1  13  13        1.01        1.33      3.83 o 
   0  13  13      506.42      617.99     31.58 o 
   1  13  13        0.08        2.14      3.77 o 
   2  13  13        2.41        0.54      4.28 o 
   3  13  13        0.30        1.73      7.17 o 
   4  13  13       48.48       46.08     24.41 o 
   5  13  13       83.36       57.54     20.98 o 
   6  13  13       32.62       18.13     22.30 o 
   7  13  13       88.90       60.24     43.38 o 
  -3  14  13       18.29       12.56     13.07 o 
  -2  14  13       40.49       30.93     25.99 o 
  -1  14  13       11.09        9.97      7.33 o 
   0  14  13       26.78       25.04     13.61 o 
   1  14  13       50.70       53.80     22.91 o 
   2  14  13      115.96      131.92     14.10 o 
   3  14  13       21.81       10.13      6.26 o 
   4  14  13       59.51       47.80     23.16 o 
   5  14  13       14.20        7.73      5.81 o 
   6  14  13        4.12        5.69      6.46 o 
   7  14  13       56.12       69.29     20.86 o 
  -3  15  13        2.48        7.09      9.08 o 
  -2  15  13       56.44       45.64     34.40 o 
  -1  15  13        8.92        7.62      8.85 o 
   0  15  13       43.78       50.25     12.77 o 
   1  15  13        9.64        9.82     11.32 o 
   2  15  13       36.06       34.04     21.56 o 
   3  15  13       20.77       18.81     14.13 o 
   4  15  13       10.84        5.70      4.85 o 
   5  15  13        8.26        2.88      5.50 o 
   6  15  13        9.01       11.91      7.32 o 
  -2  16  13       13.42       10.80     10.73 o 
  -1  16  13        4.01        5.79      4.48 o 
   0  16  13        2.99        4.97      8.33 o 
   1  16  13        1.24        1.90      2.92 o 
   2  16  13       83.95       56.73     31.99 o 
   3  16  13       75.25       48.66     23.92 o 
   4  16  13       16.50       10.99     12.80 o 
   5  16  13       78.93       96.19     13.24 o 
   0  17  13       43.51       34.70     31.10 o 
   1  17  13        9.51       10.17     15.39 o 
   2  17  13        2.33        4.67      8.53 o 
   3  17  13       17.15        7.93      7.74 o 
   4  17  13       65.65       43.63     26.46 o 
  -1  -3  14       68.98       68.72     50.15 o 
   0  -3  14        1.16        4.00      9.97 o 
   1  -3  14       61.06       45.01     20.30 o 
   2  -3  14        7.67        4.37      5.65 o 
  -2  -2  14       54.40       50.30     43.41 o 
  -1  -2  14        0.34        7.22      6.95 o 
   0  -2  14      104.55      110.63     14.69 o 
   1  -2  14        8.61        6.82     11.64 o 
   2  -2  14       50.04       34.54     23.95 o 
   3  -2  14        1.34        0.69      7.24 o 
   4  -2  14       39.06       29.39     31.28 o 
  -3  -1  14       48.53       34.65     32.61 o 
  -2  -1  14       41.15       26.32     36.52 o 
  -1  -1  14       80.43       95.39     48.80 o 
   0  -1  14        3.21        1.31      5.62 o 
   1  -1  14       31.21       21.95     20.68 o 
   2  -1  14        8.48        6.53      9.95 o 
   3  -1  14       52.83       35.90     41.41 o 
   4  -1  14       75.39       52.59     51.81 o 
   5  -1  14       45.95       30.54     34.94 o 
  -4   0  14       32.38       26.37     15.57 o 
  -3   0  14       21.97       17.15     12.35 o 
  -2   0  14       14.00        9.08     10.62 o 
  -1   0  14       26.97       34.01     15.21 o 
   0   0  14        2.81        7.35      7.44 o 
   1   0  14       20.46       17.50      8.66 o 
   2   0  14       22.78       25.54     11.68 o 
   3   0  14      149.00      178.52     16.14 o 
   4   0  14        6.86        4.66      9.46 o 
   5   0  14        1.67        1.98      3.93 o 
   6   0  14       13.28       10.08     10.95 o 
  -4   1  14        1.88        4.11     12.46 o 
  -3   1  14       26.85       27.79     15.06 o 
  -2   1  14       29.86       23.30     15.37 o 
  -1   1  14       10.22        8.97     15.57 o 
   0   1  14        2.17       -1.00     10.99 o 
   1   1  14        6.21        8.77      8.59 o 
   2   1  14       35.08       38.85     23.06 o 
   3   1  14       24.18       27.28     12.59 o 
   4   1  14       31.68       26.70     15.44 o 
   5   1  14       24.47       21.77     14.95 o 
   6   1  14       33.83       21.95     14.57 o 
  -5   2  14       18.93       10.99      9.57 o 
  -4   2  14       96.78       94.40     14.24 o 
  -3   2  14      101.39       76.61     62.54 o 
  -2   2  14        3.20        6.06     15.28 o 
  -1   2  14       21.20       22.61     11.39 o 
   0   2  14       71.55       75.97     31.26 o 
   1   2  14       31.14       37.25     24.46 o 
   2   2  14       50.39       50.87     24.37 o 
   3   2  14       31.04       31.28     22.23 o 
   4   2  14       71.36       48.28     26.60 o 
   5   2  14      278.24      279.39     19.36 o 
   6   2  14       16.33        9.84     12.57 o 
   7   2  14       18.98       10.17      9.00 o 
  -5   3  14       30.59       25.54     40.56 o 
  -4   3  14       15.85        8.77     12.68 o 
  -3   3  14       42.80       36.79     23.15 o 
  -2   3  14      129.40      158.30     32.32 o 
  -1   3  14       20.26       22.46     23.01 o 
   0   3  14        5.06        5.42      5.91 o 
   1   3  14       35.84       36.87     18.90 o 
   2   3  14      206.71      222.31     20.64 o 
   3   3  14      139.89      143.13     20.14 o 
   4   3  14       89.90       93.91     16.36 o 
   5   3  14       31.82       19.41      8.75 o 
   6   3  14      101.87      113.65     14.69 o 
   7   3  14      154.25      150.08     16.85 o 
  -5   4  14      104.17       75.55     43.13 o 
  -4   4  14        2.57       10.33     13.81 o 
  -3   4  14      150.62      167.39     61.38 o 
  -2   4  14       82.46       73.44     41.11 o 
  -1   4  14       10.36        6.51     11.28 o 
   0   4  14      427.79      460.16     25.85 o 
   1   4  14       16.50       15.81     14.06 o 
   2   4  14       80.59       80.78     23.49 o 
   3   4  14      115.51      104.54     13.54 o 
   4   4  14       91.81       66.43     35.58 o 
   5   4  14        1.46        6.26      7.53 o 
   6   4  14       42.69       40.67     29.19 o 
   7   4  14       16.81       14.37     17.32 o 
  -5   5  14        3.99        8.16      7.62 o 
  -4   5  14      178.49      180.73     25.23 o 
  -3   5  14        2.36        3.58      7.75 o 
  -2   5  14      119.77      121.86     17.56 o 
  -1   5  14       23.90       32.92     16.73 o 
   0   5  14        1.35        6.28      5.82 o 
   1   5  14      168.86      138.06     28.55 o 
   2   5  14      308.38      315.93     26.98 o 
   3   5  14      311.32      264.25     19.30 o 
   4   5  14       53.91       61.58     37.46 o 
   5   5  14      206.51      190.67     21.31 o 
   6   5  14        0.87        0.00      7.95 o 
   7   5  14       51.93       33.52     30.79 o 
   8   5  14        0.70        3.46      6.80 o 
  -5   6  14       16.48        9.93     11.67 o 
  -4   6  14       31.61       37.60     23.38 o 
  -3   6  14      129.97      159.44     11.95 o 
  -2   6  14       88.61       69.78     36.71 o 
  -1   6  14      118.19      115.48     53.15 o 
   0   6  14       89.12       96.16     47.03 o 
   1   6  14      148.54      146.11     20.06 o 
   2   6  14       13.84       21.05     28.47 o 
   3   6  14       69.45       77.08     40.46 o 
   4   6  14      152.36      141.70     14.76 o 
   5   6  14       25.54       27.48     16.39 o 
   6   6  14       89.51       94.36     23.58 o 
   7   6  14       17.27       15.24     11.24 o 
   8   6  14       12.82       10.90     10.84 o 
  -5   7  14       17.81       14.60     12.96 o 
  -4   7  14       65.94       48.88     19.71 o 
  -3   7  14       43.66       53.47     18.57 o 
  -2   7  14       19.91       19.39      7.02 o 
  -1   7  14       28.12       21.28     13.04 o 
   0   7  14        2.05        2.55      6.86 o 
   1   7  14        9.38        4.22     12.90 o 
   2   7  14       20.92       13.35     13.99 o 
   3   7  14      113.87       99.54     15.58 o 
   4   7  14      202.81      203.75     17.57 o 
   5   7  14       18.18       20.41     16.19 o 
   6   7  14       69.02       79.59     46.59 o 
   7   7  14       19.04       20.57     24.99 o 
   8   7  14      101.02       60.25     70.02 o 
  -5   8  14        3.66        6.86      8.04 o 
  -4   8  14       56.77       45.18     22.21 o 
  -3   8  14       49.94       43.53     16.21 o 
  -2   8  14      221.19      233.43     21.82 o 
  -1   8  14      116.94      109.44     24.16 o 
   0   8  14       17.81       15.77      7.64 o 
   1   8  14      179.11      186.01     24.45 o 
   2   8  14       32.06       27.86     11.73 o 
   3   8  14       78.34       66.84     20.38 o 
   4   8  14      220.37      204.27     29.90 o 
   5   8  14       74.34       62.04     41.24 o 
   6   8  14      142.02      149.21     16.78 o 
   7   8  14      112.39       78.57     65.52 o 
   8   8  14       70.28       35.10     30.61 o 
  -5   9  14       20.81       17.17     16.38 o 
  -4   9  14        3.38        6.30      3.98 o 
  -3   9  14       22.03        9.57      6.02 o 
  -2   9  14       51.31       21.69     10.00 o 
  -1   9  14       22.00       17.42      8.21 o 
   0   9  14        0.37        4.40      4.74 o 
   1   9  14      110.81      104.40     14.65 o 
   2   9  14       85.08       60.20     15.09 o 
   3   9  14       25.60       21.94     11.95 o 
   4   9  14       43.09       39.76     17.18 o 
   5   9  14       25.66       22.80     12.99 o 
   6   9  14        4.29        6.49      5.59 o 
   7   9  14       52.05       42.29     25.32 o 
   8   9  14       56.10       37.30     35.89 o 
  -5  10  14       22.12       11.18      8.57 o 
  -4  10  14       33.03       17.65     12.93 o 
  -3  10  14       32.79       23.68     11.35 o 
  -2  10  14       30.40       37.30     15.79 o 
  -1  10  14       62.70       41.38     16.50 o 
   0  10  14        0.69        1.76      3.46 o 
   1  10  14       29.72       25.22      9.64 o 
   2  10  14      383.33      369.49     19.49 o 
   3  10  14      131.44      142.05     25.56 o 
   4  10  14        6.85        6.79      6.11 o 
   5  10  14       46.15       38.20     18.00 o 
   6  10  14       35.10       23.71     14.98 o 
   7  10  14       22.86       15.73     12.01 o 
   8  10  14       31.90       22.13     16.18 o 
  -4  11  14        0.20        0.92      5.01 o 
  -3  11  14       63.38       36.77     21.53 o 
  -2  11  14       30.95       27.66     11.94 o 
  -1  11  14       94.15       98.10     14.29 o 
   0  11  14        2.29        4.32      3.61 o 
   1  11  14       30.40       17.32      8.82 o 
   2  11  14       22.02       24.21      8.44 o 
   3  11  14      283.68      311.04     22.30 o 
   4  11  14       13.15       10.45      9.69 o 
   5  11  14       42.56       40.60     16.08 o 
   6  11  14       13.83       14.46      8.59 o 
   7  11  14       12.33        9.30      9.63 o 
   8  11  14       13.12       17.77     14.37 o 
  -4  12  14       15.11       20.97     24.90 o 
  -3  12  14       14.48       12.52      6.32 o 
  -2  12  14      191.98      203.98     21.96 o 
  -1  12  14       17.87       15.86      6.69 o 
   0  12  14       43.48       30.82     15.22 o 
   1  12  14       21.19       18.91      8.24 o 
   2  12  14        7.31        5.26      6.08 o 
   3  12  14       23.10       16.23      8.68 o 
   4  12  14       25.69       22.46     10.29 o 
   5  12  14       28.53       28.84     13.45 o 
   6  12  14       85.39       76.57     12.57 o 
   7  12  14       31.25       25.07     16.65 o 
  -3  13  14        4.03        5.48     19.80 o 
  -2  13  14       28.71       26.56     14.93 o 
  -1  13  14       37.80       39.72     16.59 o 
   0  13  14       17.88       15.25      6.39 o 
   1  13  14       26.74       31.05     15.38 o 
   2  13  14       38.22       38.79     19.68 o 
   3  13  14       22.79       19.54     11.10 o 
   4  13  14      134.54      147.56     11.67 o 
   5  13  14       20.39       11.93      7.10 o 
   6  13  14       18.49       14.95     13.41 o 
   7  13  14       23.12       19.13     15.03 o 
  -3  14  14       22.49       18.92     17.76 o 
  -2  14  14       33.61       28.52     20.41 o 
  -1  14  14       95.26      101.43     16.59 o 
   0  14  14      167.59      175.14     16.05 o 
   1  14  14        0.48        3.01      4.88 o 
   2  14  14      197.92      203.46     24.72 o 
   3  14  14       61.50       50.49     27.31 o 
   4  14  14       68.46       72.82     16.94 o 
   5  14  14        0.21        3.12      5.53 o 
   6  14  14       38.81       27.60     19.36 o 
  -2  15  14       10.41        8.70      8.49 o 
  -1  15  14      146.79      140.26     14.33 o 
   0  15  14        5.62        4.28      3.54 o 
   1  15  14       52.96       33.37     18.07 o 
   2  15  14       22.73       29.57     12.90 o 
   3  15  14       52.17       47.46     22.55 o 
   4  15  14       22.22       17.42     13.53 o 
   5  15  14        2.26        6.32      6.16 o 
   6  15  14        8.58        4.36      5.97 o 
  -1  16  14        0.80        3.74      8.16 o 
   0  16  14      122.14      154.09     21.00 o 
   1  16  14        2.43        2.08      5.14 o 
   2  16  14       15.31       12.62      9.42 o 
   3  16  14        2.99        8.14      9.93 o 
   4  16  14       29.79       24.42     16.77 o 
   5  16  14       12.06       13.53     12.04 o 
   2  17  14       22.72       16.95     13.46 o 
  -1  -1  15       61.94       43.61     42.41 o 
   0  -1  15      454.20      591.50     32.03 o 
   1  -1  15       56.07       54.47     37.72 o 
   2  -1  15       47.49       45.90     31.01 o 
   3  -1  15       13.69        7.02      7.84 o 
  -2   0  15        3.32       -2.29     10.97 o 
   0   0  15        4.89        5.49      9.22 o 
   1   0  15      144.16      154.59     45.77 o 
   2   0  15       82.31       97.88     13.11 o 
   3   0  15        1.20        2.24      6.88 o 
   4   0  15       20.72       17.75     15.64 o 
  -3   1  15        0.06        3.51     12.66 o 
  -2   1  15        7.12        7.84     13.06 o 
  -1   1  15       70.94       63.30     41.59 o 
   0   1  15        9.32        4.42      7.62 o 
   1   1  15       78.39       70.13     39.31 o 
   2   1  15       10.85       11.37      9.71 o 
   3   1  15        5.52        1.47      5.13 o 
   4   1  15        4.74        2.40      6.62 o 
   5   1  15       31.33       21.92     15.13 o 
  -4   2  15        6.41        5.82     14.55 o 
  -3   2  15       37.63       21.24     21.28 o 
  -2   2  15       12.13       13.81     14.28 o 
  -1   2  15       20.51       29.83     13.81 o 
   0   2  15        1.44        2.86      6.40 o 
   1   2  15       32.89       46.82     16.75 o 
   2   2  15       27.17       21.95     16.24 o 
   3   2  15       14.26       15.81     14.86 o 
   4   2  15        3.66       -0.11      6.80 o 
   5   2  15      103.40      121.61     15.47 o 
   6   2  15      184.85      217.31     38.44 o 
  -4   3  15       23.05       17.39     15.68 o 
  -3   3  15       12.46       11.97     15.52 o 
  -2   3  15       84.36       70.77     58.75 o 
  -1   3  15        8.35       10.33     12.19 o 
   0   3  15       78.34       48.51     29.22 o 
   1   3  15        5.82        7.22      9.28 o 
   2   3  15        8.23       16.66     12.48 o 
   3   3  15       88.76       64.62     41.96 o 
   4   3  15        9.81        7.84      5.66 o 
   5   3  15       77.54       77.68     51.39 o 
   6   3  15       97.87       65.67     62.20 o 
  -4   4  15        2.80        5.22      9.82 o 
  -3   4  15       22.26       27.99     19.59 o 
  -2   4  15        1.20        3.26      9.35 o 
  -1   4  15       56.79       46.26     35.15 o 
   0   4  15        2.96        8.57     10.68 o 
   1   4  15       39.46       38.47     20.99 o 
   2   4  15      120.60      105.05     61.26 o 
   3   4  15       32.25       24.19     18.86 o 
   4   4  15       22.98       21.79     14.77 o 
   5   4  15       32.18       30.68     21.39 o 
   6   4  15       21.81       14.50     17.86 o 
   7   4  15       10.14       14.88     11.57 o 
  -4   5  15      105.63       86.62     53.69 o 
  -3   5  15        3.42        0.56      6.22 o 
  -2   5  15      112.33      120.15     22.69 o 
  -1   5  15       15.70       15.84     16.75 o 
   0   5  15       31.16       29.28     28.70 o 
   1   5  15        2.06        8.11     12.01 o 
   2   5  15       52.54       47.90     38.57 o 
   3   5  15      143.44      143.88     16.94 o 
   4   5  15        9.01       12.95     11.33 o 
   5   5  15        4.64        2.33      5.53 o 
   6   5  15       46.37       34.34     26.92 o 
   7   5  15       54.04       37.32     43.48 o 
  -4   6  15       36.14       34.09     16.43 o 
  -3   6  15        2.77        4.04      2.71 o 
  -2   6  15       12.66       10.04     13.81 o 
  -1   6  15       13.11        8.06      9.53 o 
   0   6  15        0.51        6.37     10.88 o 
   1   6  15        1.19        2.93      4.69 o 
   2   6  15      211.68      214.17     23.47 o 
   3   6  15       11.61       18.92     10.86 o 
   4   6  15        4.71        3.18      7.13 o 
   5   6  15       25.36       27.28     18.52 o 
   6   6  15       10.38        5.91      7.15 o 
   7   6  15       83.57       73.08     51.48 o 
  -4   7  15       13.96       12.92     13.03 o 
  -3   7  15       19.43       22.54      8.73 o 
  -2   7  15       93.42      110.11     16.17 o 
  -1   7  15       19.24       20.72     20.03 o 
   0   7  15      332.84      415.07     36.89 o 
   1   7  15       24.92       24.81     18.68 o 
   2   7  15       55.88       35.81     31.50 o 
   3   7  15      185.42      183.92     21.51 o 
   4   7  15       21.01       20.68     18.90 o 
   5   7  15       15.44        7.84      8.95 o 
   6   7  15       10.23       16.81     11.30 o 
   7   7  15       74.79       81.70     40.04 o 
  -4   8  15       54.53       56.14     37.88 o 
  -3   8  15        1.67        2.32      3.68 o 
  -2   8  15       43.55       37.82     16.70 o 
  -1   8  15       39.32       27.75     10.25 o 
   0   8  15       11.38       13.17      6.73 o 
   1   8  15      151.79      152.53     21.08 o 
   2   8  15       19.46       13.64      7.09 o 
   3   8  15       11.48       12.97      6.97 o 
   4   8  15        8.55        9.64      6.35 o 
   5   8  15      167.25      168.28     20.10 o 
   6   8  15       95.63       78.22     23.64 o 
   7   8  15       10.20        6.04      4.75 o 
  -4   9  15       13.48       13.14     10.03 o 
  -3   9  15      105.00      120.71     13.25 o 
  -2   9  15       80.01       94.70     12.25 o 
  -1   9  15       73.45       89.56     13.14 o 
   0   9  15       55.33       67.22     26.84 o 
   1   9  15       88.42      107.56     16.58 o 
   2   9  15      159.23      162.12     18.89 o 
   3   9  15        0.59        2.02      3.83 o 
   4   9  15       13.80       11.02     11.26 o 
   5   9  15       45.58       41.60     17.73 o 
   6   9  15       40.41       34.98     21.67 o 
   7   9  15       20.93       14.73     11.57 o 
  -4  10  15      181.09      201.06     30.67 o 
  -3  10  15       48.17       33.08     17.50 o 
  -2  10  15       25.42       11.51      7.70 o 
  -1  10  15        0.75        3.32      3.24 o 
   0  10  15        2.09        1.18      3.37 o 
   1  10  15       35.10       29.30      9.61 o 
   2  10  15       92.85       58.88     26.20 o 
   3  10  15       50.75       35.60     17.69 o 
   4  10  15      251.34      303.82     45.09 o 
   5  10  15       20.57       20.03      8.80 o 
   6  10  15       54.08       70.92     30.84 o 
   7  10  15       54.34       52.54     30.09 o 
  -4  11  15       90.69       95.81     16.73 o 
  -3  11  15        6.90        6.56      4.77 o 
  -2  11  15       14.64       11.61      7.12 o 
  -1  11  15       11.92       11.82      6.32 o 
   0  11  15      127.44       95.85     18.24 o 
   1  11  15       11.13        6.18      5.51 o 
   2  11  15       40.82       41.37     16.74 o 
   3  11  15        4.74        7.19      9.29 o 
   4  11  15       12.23       17.60     12.68 o 
   5  11  15       64.55       50.86     21.39 o 
   6  11  15       13.96       19.23     12.95 o 
   7  11  15       19.34       11.96     11.91 o 
  -3  12  15       34.65       18.45     14.46 o 
  -2  12  15       10.11        5.20      5.87 o 
  -1  12  15        3.77        4.97      5.12 o 
   0  12  15        2.36        2.89      2.38 o 
   1  12  15      110.89       71.24     24.17 o 
   2  12  15        3.99        8.39      7.28 o 
   3  12  15       54.60       45.61     24.17 o 
   4  12  15        3.57        4.88      6.16 o 
   5  12  15       17.72       15.66     10.53 o 
   6  12  15        7.97        8.53      6.43 o 
   7  12  15       74.67       49.85     40.69 o 
  -3  13  15        5.07       12.48      9.03 o 
  -2  13  15       25.80       14.81      9.02 o 
  -1  13  15       10.54        5.36      2.77 o 
   0  13  15        9.82        5.58      2.68 o 
   1  13  15        3.80        5.79      5.97 o 
   2  13  15      156.35      142.89     25.69 o 
   3  13  15        9.42        3.52      5.23 o 
   4  13  15        3.31        3.36      5.19 o 
   5  13  15       14.59       16.45      7.03 o 
   6  13  15       10.04        4.53      6.98 o 
  -2  14  15       46.00       29.67     29.20 o 
  -1  14  15      117.67      103.07     18.18 o 
   0  14  15        3.69        4.06      4.64 o 
   1  14  15      156.50      193.18     18.48 o 
   2  14  15       80.72       93.60     10.23 o 
   3  14  15       25.94       21.23     12.41 o 
   4  14  15       21.05       19.51     13.53 o 
   5  14  15        6.84        7.74      5.42 o 
   6  14  15       15.52       13.01     12.16 o 
  -1  15  15        8.58        2.85      6.80 o 
   0  15  15      205.42      300.69     20.89 o 
   1  15  15        9.52        5.79      7.35 o 
   2  15  15       78.63       82.92     13.99 o 
   3  15  15       35.11       35.22     20.35 o 
   4  15  15        0.04        3.00      6.63 o 
   5  15  15        5.93        3.62      4.55 o 
   1  16  15      241.04      346.47     47.76 o 
   2  16  15       10.52        5.34      7.83 o 
   3  16  15        7.15        5.99      4.93 o 
  -1   1  16      216.03      242.15     22.80 o 
   0   1  16        3.52        6.37      8.13 o 
   1   1  16       92.70       56.29     51.53 o 
   2   1  16        6.63       12.28     13.55 o 
   3   1  16       58.28       40.06     47.59 o 
  -2   2  16       13.51       10.31     10.79 o 
  -1   2  16        7.79       10.13     12.41 o 
   0   2  16      238.58      262.75     38.88 o 
   1   2  16       17.74       13.21      9.97 o 
   2   2  16        4.01        3.33      8.46 o 
   3   2  16        6.43        6.48      8.26 o 
   4   2  16        7.53       10.24     10.33 o 
  -2   3  16       40.73       33.45     21.06 o 
  -1   3  16       37.47       29.81     31.34 o 
   0   3  16        1.11        5.84     10.17 o 
   1   3  16       23.69       28.45     19.17 o 
   2   3  16       24.74       33.85     25.65 o 
   3   3  16       17.16       19.32     11.75 o 
   4   3  16        2.29        3.26      9.02 o 
   5   3  16       52.73       64.40     34.74 o 
  -3   4  16       46.33       47.67     34.43 o 
  -2   4  16      213.36      230.57     61.56 o 
  -1   4  16       19.08       28.56     22.99 o 
   0   4  16       24.16       23.25     19.46 o 
   1   4  16       37.91       31.57     18.97 o 
   2   4  16       63.99       52.14     43.12 o 
   3   4  16       36.55       24.50     19.70 o 
   4   4  16       36.61       24.52     27.92 o 
   5   4  16       36.87       30.81     18.95 o 
  -3   5  16       15.28       11.15     13.15 o 
  -2   5  16       37.38       44.76     25.03 o 
  -1   5  16      107.60      124.55     34.85 o 
   0   5  16        1.01        0.02     12.08 o 
   1   5  16      108.48      105.35     58.63 o 
   2   5  16        2.52       -3.02      8.62 o 
   3   5  16       22.01       20.74     23.57 o 
   4   5  16       15.82       14.24     17.39 o 
   5   5  16       46.31       37.85     43.74 o 
   6   5  16       21.28       12.66     11.90 o 
  -3   6  16        1.71        2.78      4.23 o 
  -2   6  16       55.02       41.70     30.50 o 
  -1   6  16        0.06        4.75      7.04 o 
   0   6  16       38.64       39.43     22.75 o 
   1   6  16       24.16       23.10     19.19 o 
   2   6  16      106.01      125.79     22.47 o 
   3   6  16       20.99       21.41     11.99 o 
   4   6  16        0.87       -1.53      8.35 o 
   5   6  16       32.13       34.36     32.79 o 
   6   6  16        3.40        5.00      7.91 o 
  -3   7  16       20.46       15.36      9.78 o 
  -2   7  16       11.78       14.90      7.17 o 
  -1   7  16      103.52      112.83     24.51 o 
   0   7  16        7.53        7.35     14.79 o 
   1   7  16       27.57       21.59     20.06 o 
   2   7  16        0.78        6.60     11.90 o 
   3   7  16       41.98       51.80     31.41 o 
   4   7  16      135.69      145.67     17.27 o 
   5   7  16        0.28        0.71      5.60 o 
   6   7  16       15.95       11.10      9.59 o 
  -3   8  16       15.81       13.18      9.34 o 
  -2   8  16      149.22      194.58     17.46 o 
  -1   8  16        6.28        7.15      5.08 o 
   0   8  16       94.73       74.60     31.82 o 
   1   8  16       25.47       23.59     14.88 o 
   2   8  16      106.58      120.46     30.94 o 
   3   8  16       52.06       40.12     27.79 o 
   4   8  16        3.33        2.75      7.88 o 
   5   8  16       23.44       26.88     21.23 o 
   6   8  16       26.95       15.68     25.45 o 
  -3   9  16        1.88        5.08      3.95 o 
  -2   9  16       12.41       15.77      9.97 o 
  -1   9  16       23.96       16.63      9.84 o 
   0   9  16        0.26        1.41      5.32 o 
   1   9  16        1.79        3.82      4.31 o 
   2   9  16       94.71       93.85     16.78 o 
   3   9  16       40.82       31.01     20.37 o 
   4   9  16       64.30       45.59     31.48 o 
   6   9  16        6.11        5.02      7.65 o 
  -3  10  16        0.07        2.89      3.42 o 
  -2  10  16       63.86       99.86     13.23 o 
  -1  10  16       32.99       28.29     21.81 o 
   0  10  16      112.37      109.55     24.01 o 
   1  10  16       16.57       17.39      7.06 o 
   2  10  16       44.48       41.46     19.85 o 
   3  10  16      140.84      138.63     11.23 o 
   4  10  16       55.94       54.29     29.33 o 
   5  10  16       27.57       14.15      9.18 o 
   6  10  16      235.17      242.40     18.40 o 
  -3  11  16       38.89       23.77     12.60 o 
  -2  11  16        6.54        8.18      8.80 o 
  -1  11  16       24.93       28.97     15.75 o 
   0  11  16        8.85        7.65      5.56 o 
   1  11  16       11.24        4.49      3.65 o 
   2  11  16       25.11       20.67     10.72 o 
   3  11  16        7.85        5.26      4.45 o 
   4  11  16        9.01       11.70      8.82 o 
   5  11  16       65.25       66.46     16.10 o 
   6  11  16       58.32       27.76     19.16 o 
  -2  12  16        1.17        3.23      5.23 o 
  -1  12  16       18.96       14.64      7.73 o 
   0  12  16      110.63      132.92     18.02 o 
   1  12  16       20.71       20.64     12.73 o 
   2  12  16       14.19       11.69      5.99 o 
   3  12  16       26.32       18.13      8.29 o 
   4  12  16       17.43       13.83     11.70 o 
   5  12  16       47.18       35.93     24.34 o 
   6  12  16       83.74       98.25     25.13 o 
  -2  13  16       52.54       57.14     15.97 o 
  -1  13  16       18.09       17.51     12.19 o 
   0  13  16        2.58        0.91      4.97 o 
   1  13  16        5.61        6.07      7.36 o 
   2  13  16       18.86       13.91      8.39 o 
   3  13  16       56.46       47.99     22.85 o 
   4  13  16        3.65        2.18      4.41 o 
   5  13  16       52.08       36.76     28.54 o 
  -1  14  16        0.21        2.39      4.60 o 
   0  14  16      225.41      237.91     18.99 o 
   1  14  16        6.38        6.09      5.19 o 
   2  14  16        5.73        6.34      5.78 o 
   3  14  16        1.18        2.96      4.23 o 
   4  14  16       11.77        8.28      9.60 o 
   5  14  16        3.12        2.85      4.43 o 
   1  15  16       53.37       37.88     25.54 o 
   2  15  16       16.14        8.34      7.54 o 
   3  15  16        2.65        3.77      5.05 o 
   0   3  17       62.51       50.12     33.90 o 
   1   3  17        7.87        9.79     12.86 o 
   2   3  17        3.09        5.77      7.44 o 
  -1   4  17       40.92       32.25     30.83 o 
   0   4  17        0.52        3.86      6.11 o 
   1   4  17       36.74       32.12     22.50 o 
   2   4  17       26.15       25.90     19.90 o 
   3   4  17       83.69      103.70     18.71 o 
   4   4  17       25.96       16.37     21.79 o 
  -1   5  17       74.69       59.70     33.71 o 
   0   5  17      176.00      185.41     57.77 o 
   1   5  17       52.55       34.39     30.57 o 
   2   5  17      173.10      229.77     43.96 o 
   3   5  17       21.34       14.41     12.82 o 
  -2   6  17        3.33        3.42      6.31 o 
  -1   6  17        1.55        2.11      5.86 o 
   0   6  17        6.55        2.84      7.28 o 
   1   6  17       45.63       56.05     17.59 o 
   2   6  17       10.74        9.86      9.91 o 
   3   6  17        4.52        7.60     12.44 o 
   4   6  17        4.68        6.62      7.62 o 
   5   6  17       26.95       22.70     20.08 o 
  -2   7  17       36.49       30.29     22.73 o 
  -1   7  17       17.66        7.88      9.39 o 
   0   7  17       31.64       34.01     15.79 o 
   1   7  17        4.51        4.95      8.93 o 
   2   7  17       41.34       42.87     41.85 o 
   3   7  17        4.85        2.98      9.86 o 
   4   7  17       79.75       64.95     37.71 o 
   5   7  17      127.77      117.94     53.79 o 
  -2   8  17        2.30        1.72      4.34 o 
  -1   8  17       35.74       17.91      9.95 o 
   0   8  17        1.83        5.83      3.85 o 
   1   8  17       59.86       66.25     31.64 o 
   2   8  17        6.92        7.75      8.19 o 
   3   8  17       42.30       21.06     23.99 o 
   4   8  17       38.85       38.34     32.63 o 
   5   8  17       17.63       15.39     19.30 o 
  -2   9  17       41.60       44.80     10.37 o 
  -1   9  17       38.93       45.12     18.80 o 
   0   9  17      106.49      112.41     17.57 o 
   1   9  17       32.89       26.84     13.11 o 
   2   9  17      102.90      139.31     16.64 o 
   3   9  17        9.17        9.59      9.73 o 
   4   9  17       24.42       11.02     13.77 o 
   5   9  17      104.37       76.51     55.80 o 
  -2  10  17       10.47        8.77      6.24 o 
  -1  10  17       12.90       11.38      9.49 o 
   0  10  17       11.33        8.29      4.90 o 
   1  10  17       17.39       10.57     15.52 o 
   2  10  17       12.50       10.54      5.83 o 
   3  10  17       20.63       12.96     10.01 o 
   4  10  17       24.73       30.20     18.72 o 
   5  10  17       23.28       26.00     12.03 o 
  -1  11  17       42.26       29.18     16.21 o 
   0  11  17      116.11      115.58     13.53 o 
   1  11  17       37.68       31.87     18.79 o 
   2  11  17       98.10      165.20     42.75 o 
   3  11  17       50.54       49.75     28.44 o 
   4  11  17        0.29        8.52      8.72 o 
   5  11  17       22.99       19.89     13.46 o 
  -1  12  17        4.15        6.10      4.31 o 
   0  12  17        0.07        3.12      4.25 o 
   1  12  17       21.40       28.10     17.00 o 
   2  12  17        0.36        3.09      6.94 o 
   3  12  17        8.14        3.76      7.34 o 
   4  12  17      208.09      215.37     39.83 o 
   0  13  17       30.22       31.15     23.18 o 
   1  13  17       34.59       27.40     17.43 o 
   2  13  17        8.58       16.96     15.34 o 
   3  13  17        6.48        3.02      5.59 o 
   4  13  17       56.06       41.87     29.67 o 
   2  14  17       28.95       26.86     19.29 o 
   1   7  18       38.28       48.20     23.88 o 
   2   7  18        3.99        5.95      7.22 o 
   3   7  18       48.23       30.48     31.88 o 
   0   8  18      123.06      165.10     17.84 o 
   1   8  18        3.08        1.35     12.81 o 
   2   8  18       22.67       19.43     13.84 o 
   3   8  18        4.26        4.18      6.20 o 
   0   9  18        7.56        5.54      4.95 o 
   1   9  18       80.76      118.67     32.46 o 
   2   9  18       21.25        9.77     10.86 o 
   3   9  18       16.05       14.57     11.97 o 
   1  10  18      118.13      148.00     22.59 o 
   2  10  18       24.96       19.65     15.38 o 
   3  10  18       39.75       21.54     16.10 o 
   1  11  18       22.73       15.21     13.44 o 
   2  11  18        3.84        1.09      6.64 o 
   3  11  18        9.23       10.08     15.46 o 
                                                 
